# Supplementary material for: Epigenome‐wide analysis of frailty: Results from two European twin cohorts
Source: Aging Cell. 2024 Feb 27;23(6):e14135. doi: 10.1111/acel.14135 (PMC11166364; doi:10.1111/acel.14135)
Supplement: Supplementary file 1 — Appendix S1. [file ACEL-23-e14135-s001.zip]

Archive with 2 entries (2 files):
- ACE-23-0795_supplement_1.docx
- ACE-23-0795_supplement_2.xlsx
