# Supplementary material for: Epigenome‐wide analysis of frailty: Results from two European twin cohorts
Source: Aging Cell. 2024 Feb 27;23(6):e14135. doi: 10.1111/acel.14135 (PMC11166364; doi:10.1111/acel.14135)
Supplement: Supplementary file 1 — Appendix S1. [file ACEL-23-e14135-s001.zip › ACE-23-0795_supplement_2.xlsx]

## Sheet: Content
Supplement 2: Supplementary Tables 3, 4, 6–9
Supplementary Table 3. Results for 129 CpGs associated with continuous FI at FDR<.05 from fixed-effect meta-analysis.
Supplementary Table 4. Results for 538 CpGs associated with categorical FI (frail vs. non-frail) at FDR<.05 from fixed-effect meta-analysis.
Supplementary Table 6. Previously reported traits that were associated with the 589 identified CpGs and their annotated genes from the EWAS Catalog and GWAS Catalog.
Supplementary Table 7. Estimates for the association between the 589 identified CpGs and chronological age from EWAS models in the SATSA 450K sample.
Supplementary Table 8. Heritability estimates of the identified CpGs.
Supplementary Table 9. Longitudinal associations between the 589 identified CpGs and the FI in SATSA 450K sample.

## Sheet: ST3
Supplementary Table 3. Results for 129 CpGs associated with continuous FI at FDR<.05 from fixed-effect meta-analysis. Note: Genome position was based on genome assembly GRCh37 (hg19).
CpG	Gene	Chr	Position	Region	Relation to CpG Island	SATSA 450K (n=379)					SATSA EPIC (n=146)					LSADT 1997 (n=304)					LSADT 2007 (n=86)					Fixed-effect meta-analysis
						β (per 10% increase)	SE	p	FDR		β (per 10% increase)	SE	p	FDR		β (per 10% increase)	SE	p	FDR		β (per 10% increase)	SE	p	FDR		β (per 10% increase)	SE	p	FDR	Direction				I2 (%)
cg05582310	EVC	4	5760808	Body	Open sea	-0.00234507	0.00344044	0.495479	0.968881		-0.0028099	0.0030778	0.361264	0.905521		-0.00506822	0.00173503	0.00348784	0.477682		-0.0117738	0.00165179	1.01915e-12	3.753e-07		-0.00730645	0.00106074	5.65655e-12	2.08302e-06	-	-	-	-	77.2603
cg03607415	GPR98	5	89881642	Body	Open sea	-0.00840084	0.00522643	0.107972	0.892382		-0.00780162	0.00235332	0.000915946	0.216065		-0.00409412	0.00156853	0.00904993	0.571905		-0.00773472	0.00181701	2.07327e-05	0.0346014		-0.00617699	0.0010389	2.75238e-09	0.00050678	-	-	-	-	4.94172
cg01101459	-	1	234871477	IGR	Open sea	0.0147794	0.00474635	0.00184664	0.566461		0.00998124	0.00237118	2.56042e-05	0.0534654		0.00893124	0.00294924	0.00245917	0.447224		0.00290523	0.00511618	0.570137	0.907622		0.00950695	0.00163208	5.70954e-09	0.000700844	+	+	+	+	0
cg18458509	SLC22A18AS	11	2920189	Body	North shelf	-0.000879671	0.00388056	0.820668	0.993041		-0.00653596	0.00238932	0.00622879	0.384917		-0.00712417	0.00159813	8.27945e-06	0.0904844		-0.00619461	0.00228523	0.00671387	0.296022		-0.00628048	0.00110123	1.17613e-08	0.00105447	-	-	-	-	0
cg07248377	MGRN1	16	4732406	Body	Island	0.00232118	0.0035736	0.515992	0.971549		0.0128625	0.00390781	0.000996596	0.221074		0.0112902	0.0029201	0.000110461	0.235128		0.0141063	0.0040168	0.000445039	0.118414		0.00997516	0.00175943	1.43173e-08	0.00105447	+	+	+	+	53.0798
cg19459094	GRK6	5	176856845	Body	South shelf	-0.000960385	0.00244969	0.695026	0.985017		-0.00584125	0.00132638	1.06319e-05	0.0436219		-0.00664131	0.00199692	0.000881712	0.35917		-0.00455002	0.00232259	0.0501094	0.528445		-0.00511373	0.000924026	3.12681e-08	0.00175552	-	-	-	-	21.4561
cg16824319	LOC646627	1	248903933	TSS1500	Open sea	0.00461524	0.00303518	0.128364	0.902288		0.00876897	0.00210463	3.09304e-05	0.0608964		0.00421835	0.00200721	0.0355887	0.701412		0.00706661	0.00231956	0.00231497	0.211651		0.00630041	0.00114081	3.33705e-08	0.00175552	+	+	+	+	0
cg03963853	MGRN1	16	4732369	Body	Island	0.00247336	0.0038576	0.521415	0.97177		0.00801211	0.00345316	0.0203287	0.528487		0.00708015	0.00188214	0.000168726	0.248533		0.0104737	0.00292685	0.000345608	0.108964		0.0073796	0.00134829	4.41771e-08	0.00203352	+	+	+	+	0
cg22004422	MCF2L	13	113740730	Body	North shelf	-0.0015119	0.00326254	0.643069	0.981229		0.000948846	0.00230856	0.681063	0.96929		-0.00312643	0.00161046	0.0522183	0.737363		-0.00574295	0.0010019	9.92213e-09	0.000730763		-0.00414259	0.000775366	9.15419e-08	0.00374558	-	+	-	-	64.555
cg06122613	PI4KB	1	151297900	Body	North shelf	0.0154759	0.00558818	0.00561601	0.659695		0.0123738	0.00381267	0.0011727	0.233538		0.0074988	0.00238899	0.00169582	0.41782		0.00844624	0.00527558	0.109375	0.639031		0.00950179	0.0017904	1.11397e-07	0.0040881	+	+	+	+	0
cg23060513	FARSA	19	13041124	Body	North shelf	0.00978857	0.00573006	0.0875839	0.879339		0.0127989	0.00426149	0.00266997	0.303621		0.00954929	0.00262494	0.000274864	0.288101		0.00958236	0.00537376	0.0745574	0.582577		0.0102556	0.00194154	1.27638e-07	0.0040881	+	+	+	+	0
cg12813792	C20orf85	20	56725695	TSS1500	North shore	0.0105415	0.00608433	0.0831727	0.875957		0.0201551	0.00879117	0.0218682	0.538203		0.0184938	0.00470186	8.37929e-05	0.220405		0.0217747	0.00913602	0.017154	0.390563		0.0169088	0.00320805	1.3589e-07	0.0040881	+	+	+	+	0
cg14849578	SCARB1	12	125282480	Body	Open sea	0.00913261	0.0039479	0.0207071	0.769314		0.0109677	0.00355963	0.0020622	0.278052		0.00783087	0.00239876	0.00109636	0.371866		0.00660574	0.00381897	0.0836803	0.599575		0.0084719	0.00161073	1.44319e-07	0.0040881	+	+	+	+	0
cg08694574	-	16	86011615	IGR	South shelf	0.0105739	0.00281742	0.000174692	0.372573		0.00858102	0.00223462	0.000123018	0.110238		0.00329294	0.00162325	0.042498	0.718906		0.00307247	0.00256919	0.23174	0.755212		0.00555929	0.00108005	2.64362e-07	0.00695365	+	+	+	+	61.942
cg04784263	PLLP	16	57318624	TSS200	Island	-0.00120178	0.000249575	1.46983e-06	0.0765479		-	-	-	-		-0.000640539	0.000713087	0.369046	0.913071		-0.00210207	0.0011351	0.0640433	0.561802		-0.00118023	0.00023065	3.10449e-07	0.00724249	-	N/A	-	-	0
cg08862479	COL23A1	5	177889945	Body	Open sea	0.0105467	0.00495131	0.033165	0.81672		0.014394	0.00465336	0.00197976	0.273834		0.0100553	0.00292073	0.000575858	0.33483		0.00603376	0.00433113	0.163585	0.702259		0.0100787	0.00197064	3.14678e-07	0.00724249	+	+	+	+	0
cg26504467	-	16	11318653	IGR	Open sea	-0.00464749	0.00346684	0.180065	0.922905		-0.00720057	0.00184938	9.88073e-05	0.101722		-0.00363951	0.00138981	0.00882613	0.57068		-0.00528964	0.00247966	0.0329072	0.47219		-0.00495912	0.000973155	3.47053e-07	0.00751776	-	-	-	-	0
cg03210827	C10orf26	10	104574906	3'UTR	Open sea	-6.19746e-05	0.000956686	0.948349	0.998479		0.00216229	0.000497729	1.39717e-05	0.0453344		0.00057105	0.000688096	0.406596	0.92203		0.0037482	0.000864351	1.44816e-05	0.0283662		0.00173474	0.0003414	3.74946e-07	0.00767076	-	+	+	+	76.0982
cg11803859	CHST15	10	125770124	Body	Open sea	0.0103785	0.00462655	0.0248804	0.790416		0.00659944	0.00315181	0.0362726	0.605573		0.0118311	0.00262911	6.79357e-06	0.0829771		0.00234851	0.00416705	0.573033	0.908374		0.00856893	0.00169117	4.04411e-07	0.00783809	+	+	+	+	30.4169
cg10475153	CLDN1	3	190024765	3'UTR	Open sea	-0.0080645	0.00415674	0.0523672	0.842291		0.000352652	0.00266829	0.894855	0.991869		-0.00349555	0.00157145	0.0261215	0.670659		-0.00981161	0.00181307	6.24693e-08	0.00153362		-0.00530861	0.00104974	4.25724e-07	0.00783861	-	+	-	-	75.8854
cg26164488	-	2	64440295	IGR	Open sea	0.000756528	0.00555659	0.891703	0.996422		-0.00959034	0.00251352	0.000135909	0.114202		-0.00620256	0.0028702	0.0306935	0.688093		-0.00994873	0.0031731	0.00171656	0.190635		-0.0078626	0.00155912	4.58345e-07	0.00803738	+	-	-	-	17.7024
cg17054708	FBLN2	3	13679636	3'UTR	South shore	0.0118846	0.00361812	0.00102077	0.513105		0.00410058	0.00534195	0.442714	0.927143		0.00457056	0.00300928	0.128807	0.820835		0.0150487	0.00352691	1.98275e-05	0.033524		0.00915152	0.00181893	4.87247e-07	0.00815583	+	+	+	+	54.3914
cg00844074	MCF2L	13	113701892	Body	Island	0.00123851	0.000744487	0.0961983	0.885251		0.00167058	0.0004835	0.000549927	0.183982		0.00196784	0.000632829	0.00187345	0.424291		0.00126627	0.00121431	0.297043	0.796807		0.00163693	0.000328672	6.34369e-07	0.0101568	+	+	+	+	0
cg23845646	PIF1	15	65116194	Body	Island	-0.00423973	0.00863672	0.6235	0.980021		-	-	-	-		-0.0191348	0.00611301	0.001747	0.419109		-0.0417869	0.00841977	6.94294e-07	0.00521252		-0.021343	0.00429251	6.62158e-07	0.01016	-	N/A	-	-	79.8948
cg08929197	ZDHHC14	6	158068523	Body	Open sea	0.00742608	0.00321382	0.0208509	0.770042		-	-	-	-		0.00939164	0.00253808	0.000215348	0.267911		0.0101005	0.00420866	0.0163982	0.385641		0.00890451	0.00180039	7.57954e-07	0.0111646	+	N/A	+	+	0
cg22853855	CHST8	19	34111400	TSS1500	North shore	-0.0296524	0.0156981	0.0589027	0.851072		-	-	-	-		-0.027032	0.0167334	0.106213	0.80439		-0.0700016	0.0146949	1.90107e-06	0.0083363		-0.0441298	0.00903132	1.02747e-06	0.0145525	-	N/A	-	-	59.954
cg13165240	C17orf85	17	3715743	3'UTR	Open sea	0.0108055	0.00343959	0.00168084	0.564343		0.0120062	0.00319758	0.000173491	0.127185		0.0038956	0.00269487	0.148299	0.832479		0.00539269	0.00333337	0.105708	0.634176		0.0075833	0.00156169	1.19887e-06	0.0158949	+	+	+	+	41.1222
cg15559940	PCCA	13	101171765	Body	Open sea	-0.000485313	0.00207367	0.814957	0.992881		0.00198162	0.000919697	0.0311899	0.585869		0.00104533	0.00100071	0.296215	0.895628		0.00392733	0.000775809	4.14364e-07	0.00391203		0.00240472	0.000495386	1.20858e-06	0.0158949	-	+	+	+	61.789
cg14879153	-	4	185459316	IGR	Open sea	0.0020214	0.00219341	0.356747	0.955451		-0.00205934	0.000408987	4.77285e-07	0.00876781		-0.00153511	0.00122719	0.210967	0.867199		0.000183837	0.00216529	0.93234	0.988754		-0.00182224	0.000376262	1.2788e-06	0.0159221	+	-	-	+	30.5549
cg26284300	GABRR2	6	90025968	TSS1500	Open sea	-0.00483472	0.00629118	0.442195	0.965144		0.0101688	0.00200313	3.84552e-07	0.00876781		0.00549455	0.00168965	0.00114638	0.373916		-2.39757e-05	0.00236065	0.991897	0.998772		0.00538718	0.00111511	1.35788e-06	0.0159221	-	+	+	-	77.9354
cg12966875	SLPI	20	43883746	TSS1500	Open sea	0.0024679	0.00730335	0.735429	0.98792		-0.00631013	0.00268886	0.0189368	0.519068		-0.00661408	0.00234535	0.00480111	0.511121		-0.0119437	0.00320759	0.000196416	0.0894067		-0.00731515	0.00151436	1.36186e-06	0.0159221	+	-	-	-	26.9303
cg04755220	NUMBL	19	41190803	Body	South shore	0.00484713	0.00367264	0.186903	0.925309		0.0126839	0.00267568	2.13257e-06	0.0202197		0.00409211	0.00155454	0.00847935	0.569398		0.00279343	0.00206778	0.176716	0.713604		0.00519754	0.00107739	1.40556e-06	0.0159221	+	+	+	+	69.056
cg08534016	SPEF2	5	35771584	Body	Open sea	-0.00444861	0.00632738	0.482011	0.968072		-	-	-	-		0.00937571	0.00207515	6.24008e-06	0.0829771		0.00811201	0.00314638	0.00993157	0.333469		0.0080554	0.00167082	1.42683e-06	0.0159221	-	N/A	+	+	53.6005
cg11132913	-	1	59285109	IGR	South shelf	0.00449669	0.00261808	0.0858782	0.878287		0.00320776	0.0017388	0.0650646	0.685854		0.00351246	0.000916306	0.000126445	0.242025		0.00317303	0.00221571	0.152127	0.690637		0.00349839	0.000731007	1.70383e-06	0.018454	+	+	+	+	0
cg01578585	C16orf88	16	19721878	Body	Open sea	0.00158946	0.00319109	0.618419	0.979826		-0.000708571	0.00272112	0.794558	0.98232		0.00515163	0.00169232	0.00233357	0.443553		0.0133717	0.00242213	3.37796e-08	0.00113084		0.00549681	0.00115249	1.84681e-06	0.0189453	+	-	+	+	82.6707
cg19207017	SUFU	10	104316063	Body	Open sea	0.00293302	0.00140781	0.0372159	0.824873		0.00407998	0.00142897	0.00430097	0.347497		0.0023603	0.00110781	0.0331211	0.694643		0.00489624	0.00177581	0.00583022	0.283728		0.00327051	0.000685795	1.85209e-06	0.0189453	+	+	+	+	0
cg13905475	-	9	117161882	IGR	South shore	-6.4059e-06	0.00150091	0.996595	0.999888		0.00255113	0.000838923	0.00235829	0.291983		0.00261986	0.00111807	0.0191193	0.63882		0.00555355	0.00142598	9.8377e-05	0.0665942		0.00267665	0.000562855	1.97958e-06	0.0196339	-	+	+	+	58.8524
cg25685675	AURKAIP1	1	1309331	Body	Island	-0.0028581	0.00469455	0.54265	0.973687		-	-	-	-		-0.00475036	0.00128889	0.000228135	0.276667		-0.00567303	0.00189758	0.00279325	0.225913		-0.00493454	0.00103972	2.07443e-06	0.0196339	-	N/A	-	-	0
cg23172853	TSNAX-DISC1	1	231842206	Body	Open sea	-0.00339679	0.00634824	0.592597	0.978315		0.00984536	0.00309859	0.0014862	0.249127		0.0096544	0.0024541	8.35501e-05	0.220405		0.00470409	0.00403111	0.243232	0.763877		0.00794748	0.00167472	2.07936e-06	0.0196339	-	+	+	+	36.1654
cg23049298	HEBP1	12	13151275	Body	North shore	0.00226728	0.00103649	0.0287095	0.80431		0.000634142	0.000883766	0.473038	0.934038		0.00381132	0.000941341	5.14774e-05	0.192224		0.00307199	0.00113902	0.00699579	0.299766		0.00233339	0.000493236	2.23652e-06	0.0205076	+	+	+	+	54.4519
cg15310871	ATP6V1B2	8	20077936	3'UTR	Open sea	0.0029611	0.00309051	0.338	0.952946		0.00892953	0.002378	0.000173301	0.127185		0.00506662	0.0021628	0.0191488	0.63882		0.0054592	0.00256235	0.033127	0.472793		0.00587335	0.00124262	2.28327e-06	0.0205076	+	+	+	+	0
cg19405799	-	2	161755116	IGR	Open sea	-0.00654934	0.00527278	0.214198	0.931023		-0.00379586	0.00234867	0.106057	0.747169		-0.00334618	0.00151687	0.0273853	0.675641		-0.00556499	0.00145646	0.000132959	0.0754304		-0.00445251	0.00094353	2.37018e-06	0.0205741	-	-	-	-	0
cg19590900	KRTAP5-9	11	71259292	TSS200	Open sea	-0.00238845	0.00379373	0.52897	0.972707		-	-	-	-		0.0126	0.00293409	1.75202e-05	0.140722		0.0149789	0.00368315	4.76461e-05	0.0491474		0.00926078	0.00196359	2.40242e-06	0.0205741	-	N/A	+	+	84.7729
cg16685607	SAP18	13	21715006	Body	Island	0.000234268	0.00127544	0.854268	0.994506		-0.00104879	0.000612799	0.0869938	0.723193		-0.0030049	0.000622289	1.37367e-06	0.0474582		-0.0013792	0.000710124	0.052114	0.53327		-0.00167582	0.000357073	2.6894e-06	0.0224692	+	-	-	-	62.6209
cg16375358	CACNG5	17	64873337	TSS200	Open sea	-0.0101535	0.00427895	0.0176489	0.753325		-0.00269391	0.00402858	0.503686	0.939963		-0.00415103	0.0022358	0.0633649	0.756865		-0.00833353	0.00208792	6.57114e-05	0.057695		-0.00634553	0.00135374	2.76687e-06	0.0224692	-	-	-	-	13.8815
cg23348010	SLC5A10	17	18908324	Body	South shore	-0.00566813	0.00307258	0.0650742	0.85923		-	-	-	-		-0.00796631	0.00363536	0.0284274	0.681025		-0.0143587	0.00344329	3.04532e-05	0.0390744		-0.00907833	0.00193916	2.84658e-06	0.0224692	-	N/A	-	-	45.6092
cg18125510	WARS	14	100841768	1stExon	North shore	-0.00598514	0.00326066	0.0664226	0.859957		-	-	-	-		-0.0105843	0.00249795	2.26315e-05	0.141116		-0.00524324	0.00320023	0.101339	0.6281		-0.00787353	0.00168559	2.99629e-06	0.0224692	-	N/A	-	-	8.61851
cg15723874	MEF2D	1	156457945	5'UTR	Open sea	-0.00258081	0.00294238	0.380425	0.958461		1.92998e-05	0.0018721	0.991775	0.99952		-0.00285651	0.0013158	0.0299362	0.685663		-0.0057319	0.00117479	1.06576e-06	0.00635016		-0.00357938	0.000766291	2.99676e-06	0.0224692	-	+	-	-	59.8355
cg07701049	EIF2C2	8	141559946	Body	South shore	-0.00402726	0.00208699	0.0536446	0.843094		-0.00436711	0.0015084	0.00378912	0.333523		-0.00247741	0.000895403	0.00566078	0.527669		-0.00248427	0.0013119	0.0582731	0.549487		-0.00295405	0.000632784	3.03642e-06	0.0224692	-	-	-	-	0
cg27589809	CISH	3	50650410	TSS1500	South shore	-0.00832743	0.00294452	0.00468238	0.644134		-0.00401705	0.00464572	0.387216	0.913247		-0.0128062	0.00315042	4.80514e-05	0.192224		-0.0034802	0.00434418	0.423064	0.857087		-0.00831059	0.00178057	3.05082e-06	0.0224692	-	-	-	-	27.3046
cg21115558	DAAM2	6	39816319	5'UTR	Open sea	-0.000443053	0.00340456	0.896459	0.99661		0.00811325	0.00245508	0.000950864	0.217685		0.0101169	0.00259838	9.87993e-05	0.22765		0.00645022	0.00453034	0.154509	0.693155		0.00694971	0.00149234	3.20975e-06	0.0231762	-	+	+	+	53.3986
cg06259406	FASN	17	80051518	Body	South shore	0.000336101	0.000513479	0.512754	0.971277		0.000507068	0.000119521	2.21037e-05	0.0495378		0.00047543	0.00046254	0.304012	0.898058		0.00165149	0.000793736	0.0374653	0.488347		0.000519811	0.000111764	3.30369e-06	0.0233958	+	+	+	+	0
cg08809408	SRRM2	16	2820942	3'UTR	Open sea	0.00248111	0.00187937	0.186774	0.925275		0.00344164	0.00075334	4.91214e-06	0.0286407		-0.000405275	0.00100008	0.685299	0.969693		0.00280058	0.000951131	0.00323506	0.238024		0.00227865	0.000490857	3.44722e-06	0.0239373	+	+	-	+	69.6916
cg12360123	-	10	79984532	IGR	Open sea	0.00289029	0.00095914	0.00258319	0.600116		-	-	-	-		0.00364553	0.00212176	0.0857669	0.784713		0.00314131	0.00101406	0.00194988	0.200051		0.00307081	0.000662032	3.51016e-06	0.0239373	+	N/A	+	+	0
cg14514483	ZDHHC14	6	158068455	Body	Open sea	0.00191397	0.00379638	0.614151	0.979683		0.00766515	0.00313006	0.0143298	0.487009		0.012282	0.00267202	4.29617e-06	0.0815148		0.00242415	0.00551058	0.660004	0.932163		0.00788292	0.00170388	3.71981e-06	0.0244132	+	+	+	+	51.3667
cg06760467	-	6	29496514	IGR	Open sea	-0.00336255	0.00277221	0.225148	0.933557		-0.00454117	0.00291489	0.119252	0.763611		-0.0029685	0.00150199	0.0481119	0.730142		-0.00805928	0.00188156	1.84143e-05	0.0324453		-0.00468833	0.00101349	3.72968e-06	0.0244132	-	-	-	-	36.87
cg21445527	PCGF3	4	737453	Body	North shore	0.00400865	0.00294816	0.173922	0.919889		0.00501768	0.00113857	1.04811e-05	0.0436219		0.00194528	0.00218965	0.374328	0.914735		0.00335397	0.00343901	0.329425	0.814749		0.00425675	0.00092074	3.77883e-06	0.0244132	+	+	+	+	0
cg00504410	MGRN1	16	4732262	Body	Island	-0.00306244	0.00385993	0.42755	0.963843		0.00747784	0.00288044	0.00942961	0.433026		0.00440156	0.00139794	0.00164052	0.415834		0.00696583	0.00219169	0.00148146	0.180688		0.00484632	0.00104971	3.89651e-06	0.0247394	-	+	+	+	50.5702
cg02577963	KDM4B	19	5041570	Body	North shore	0.00227998	0.00559201	0.683479	0.984155		0.00666325	0.00419696	0.112368	0.754503		0.0050133	0.00269634	0.0629856	0.756308		0.01201	0.00271919	1.00188e-05	0.0239868		0.00764794	0.00166311	4.25382e-06	0.0265502	+	+	+	+	33.4028
cg21227325	PCSK5	9	78776599	Body	Open sea	0.00125251	0.00492562	0.799275	0.992176		0.00626014	0.00329923	0.057768	0.668662		0.00945639	0.00256604	0.000228514	0.276667		0.00971141	0.00388167	0.0123541	0.355736		0.00770629	0.00168711	4.93018e-06	0.0302589	+	+	+	+	0
cg13674705	FAM129A	1	184829177	Body	Open sea	-0.000166557	0.00410297	0.967619	0.99874		0.00447553	0.00420668	0.287369	0.878071		0.0032175	0.0010607	0.00241824	0.446458		0.0065646	0.00174225	0.000164635	0.0825729		0.0039466	0.00086575	5.14984e-06	0.0308156	-	+	+	+	20.0264
cg03511957	-	1	167765211	IGR	Open sea	-0.00579312	0.00463071	0.210927	0.930575		0.00690431	0.00318843	0.0303552	0.582954		0.00793167	0.00175915	6.51961e-06	0.0829771		0.00460151	0.00313586	0.142271	0.680408		0.00603681	0.00132473	5.18824e-06	0.0308156	-	+	+	+	62.3592
cg09939948	ZNF710	15	90548043	5'UTR	South shelf	-0.00305336	0.00428788	0.476409	0.967713		-0.00482238	0.00187055	0.00993582	0.439814		-0.00488697	0.0017216	0.00453096	0.505818		-0.00518069	0.00216923	0.0169283	0.389174		-0.00482432	0.00105994	5.32669e-06	0.0311357	-	-	-	-	0
cg01275932	SEC16A	9	139367244	Body	Island	0.00923245	0.00396764	0.0199688	0.762815		0.00667531	0.00302757	0.0274654	0.569343		0.0053016	0.00197547	0.00728089	0.554307		0.00602871	0.00308367	0.0505779	0.529363		0.006193	0.00136841	6.02013e-06	0.0344467	+	+	+	+	0
cg12449916	-	2	207847811	IGR	Open sea	0.0137174	0.00516723	0.00793786	0.689738		0.00776319	0.00297908	0.00916331	0.429076		0.00823573	0.00230228	0.000347275	0.303762		0.00127337	0.00271929	0.639589	0.926768		0.00657023	0.00145244	6.08023e-06	0.0344467	+	+	+	+	53.0599
cg16471167	BANP	16	88079739	Body	Open sea	0.0049059	0.00483833	0.310599	0.949402		0.00406031	0.00310343	0.190761	0.824672		0.00744346	0.00184138	5.29236e-05	0.192224		0.00464677	0.00288718	0.107518	0.636667		0.00602715	0.0013346	6.29929e-06	0.0351471	+	+	+	+	0
cg04250920	-	17	79798629	IGR	North shore	0.00178164	0.001809	0.324684	0.951626		0.0045172	0.00130985	0.000563395	0.183982		0.00356608	0.00157432	0.0235026	0.659476		0.00524155	0.00258351	0.0424735	0.504714		0.00374649	0.000832833	6.84372e-06	0.0376148	+	+	+	+	0
cg05071195	ANKRD11	16	89411232	5'UTR	South shelf	0.00482937	0.00374512	0.197221	0.927386		0.00455399	0.00146689	0.00190586	0.269959		0.00604098	0.00227318	0.0078721	0.561382		0.00422382	0.00287981	0.142457	0.680434		0.00486875	0.00108457	7.15169e-06	0.0385859	+	+	+	+	0
cg16158874	GPR4	19	46095562	5'UTR	South shore	0.00393651	0.00262556	0.133795	0.905438		0.00534897	0.0018173	0.00324663	0.320867		0.00496752	0.00182104	0.00637486	0.539044		0.00436972	0.00311331	0.160449	0.699076		0.00485523	0.00108301	7.35698e-06	0.0385859	+	+	+	+	0
cg06757138	FHOD3	18	34340585	Body	Island	0.00112342	0.00122527	0.359209	0.95577		0.00245368	0.000604643	4.94822e-05	0.0742038		0.00128242	0.000734298	0.0807314	0.778676		0.00222831	0.00170678	0.1917	0.725721		0.00189366	0.000422605	7.43176e-06	0.0385859	+	+	+	+	0
cg08819120	IRAK2	3	10276026	Body	Island	0.00168507	0.00152699	0.269799	0.942723		0.00129969	0.000289591	7.18912e-06	0.0340814		0.0017576	0.000695884	0.0115467	0.595089		-0.00145006	0.000842597	0.0852611	0.602044		0.00112516	0.000251365	7.59858e-06	0.0385859	+	+	+	-	71.8694
cg20697417	-	1	41786797	IGR	Open sea	-0.000600284	0.00329686	0.855522	0.994506		0.00969955	0.00308588	0.0016711	0.259058		0.00962402	0.00294681	0.0010911	0.371866		0.0113284	0.00418092	0.00673733	0.2961		0.00736288	0.00164537	7.64389e-06	0.0385859	-	+	+	+	62.0053
cg11460110	PRR3	6	30530458	3'UTR	Open sea	0.00970327	0.00377298	0.0101177	0.708711		0.0053903	0.00278308	0.0527681	0.655328		0.0108987	0.00331954	0.00102641	0.369312		0.0048699	0.00449311	0.278427	0.78621		0.00767826	0.0017159	7.6491e-06	0.0385859	+	+	+	+	0
cg19705386	-	2	175660591	IGR	Open sea	0.000803753	0.00626224	0.897873	0.996701		-0.00400876	0.00129456	0.00195739	0.272149		-0.00420676	0.00171731	0.0143008	0.616342		-0.00402775	0.0018062	0.0257506	0.439554		-0.00396951	0.000888124	7.8387e-06	0.039008	+	-	-	-	0
cg16316183	SLC15A4	12	129299465	Body	Open sea	0.00343188	0.00296628	0.247286	0.939306		0.00802282	0.00328081	0.01447	0.487565		0.00578188	0.00200589	0.00394602	0.490421		0.00666608	0.00286355	0.0199171	0.406486		0.0058667	0.00131643	8.3295e-06	0.0404451	+	+	+	+	0
cg20476159	CTDP1	18	77451067	Body	North shelf	0.0106079	0.00607888	0.0809773	0.874341		0.00501969	0.0025911	0.0527105	0.655281		0.00983895	0.00300671	0.00106666	0.37089		0.00795314	0.00391299	0.0421033	0.503395		0.00750849	0.00168566	8.41495e-06	0.0404451	+	+	+	+	0
cg17251609	MAGI1	3	65489574	Body	Open sea	-0.00126306	0.00590924	0.830747	0.993393		-0.005258	0.00429472	0.220842	0.843892		-0.00928728	0.00262126	0.000395509	0.308648		-0.00685524	0.00248895	0.00588237	0.284798		-0.00713028	0.00160166	8.51491e-06	0.0404451	-	-	-	-	0
cg14857193	ALDH1L1	3	125852009	Body	Open sea	-0.00646203	0.00274528	0.018579	0.758215		-	-	-	-		-0.00589043	0.00232491	0.0112894	0.591116		-0.00865936	0.00298729	0.00374669	0.249527		-0.00678892	0.00152543	8.56681e-06	0.0404451	-	N/A	-	-	0
cg25613180	PDGFRB	5	149513303	Body	South shore	0.00277348	0.00411891	0.500722	0.969713		0.00667614	0.00191276	0.000482441	0.177029		0.00604142	0.00283105	0.0328436	0.69298		0.00744645	0.00402159	0.0640807	0.561825		0.00617196	0.00138826	8.75563e-06	0.0408133	+	+	+	+	0
cg06549901	CES1	16	55851316	Body	Open sea	0.00507163	0.00530148	0.338747	0.953071		-	-	-	-		0.00982263	0.00343812	0.00427696	0.499068		0.0148952	0.00416928	0.000353454	0.109934		0.0105135	0.00237219	9.33723e-06	0.0423456	+	N/A	+	+	9.0299
cg19411729	CCL5	17	34207663	TSS1500	Open sea	-0.00616266	0.00379678	0.104562	0.891406		-0.00656396	0.00267787	0.0142386	0.486035		-0.00509142	0.00234404	0.02985	0.685501		-0.00569568	0.00224049	0.0110171	0.344075		-0.00576941	0.00130185	9.35002e-06	0.0423456	-	-	-	-	0
cg18739675	-	2	43041125	IGR	South shelf	-0.00801327	0.00500906	0.109653	0.893417		-0.00601427	0.00159102	0.000156746	0.122764		-0.00394665	0.00259896	0.128876	0.820877		-0.0033566	0.00248367	0.176546	0.713487		-0.0051321	0.00115852	9.42933e-06	0.0423456	-	-	-	-	0
cg03985718	TGFBRAP1	2	105924245	Body	Open sea	0.00422484	0.00446017	0.343518	0.954008		0.0069362	0.00287901	0.0159862	0.498961		0.00393277	0.00146078	0.00709738	0.550301		0.00748156	0.0027443	0.00640649	0.29246		0.00503107	0.00113789	9.80589e-06	0.0435062	+	+	+	+	0
cg27519693	OPA3	19	46084524	Body	North shelf	0.000928443	0.00391388	0.812488	0.992771		-0.00390284	0.00259496	0.132578	0.778578		-0.00312462	0.00147198	0.0337762	0.696756		-0.00428562	0.001126	0.000141197	0.0769673		-0.0036483	0.000826465	1.01315e-05	0.0439664	+	-	-	-	0
cg21935083	RAD50	5	131892314	TSS1500	North shore	0.00576684	0.00830002	0.487182	0.968254		-	-	-	-		0.00948522	0.00269696	0.000436451	0.314035		0.0117718	0.0044364	0.00796722	0.311932		0.00979192	0.00222053	1.03506e-05	0.0439664	+	N/A	+	+	0
cg23261343	RUNX2	6	45413792	Body	Open sea	-0.00785729	0.00576072	0.172586	0.919292		-0.00792259	0.00347376	0.0225666	0.543128		-0.00789228	0.00247598	0.00143491	0.401219		-0.00556331	0.00347857	0.109751	0.639696		-0.00735986	0.00166953	1.04169e-05	0.0439664	-	-	-	-	0
cg09350414	C4orf3	4	120222193	Body	South shore	-0.0020683	0.00126679	0.102528	0.88969		-0.00266066	0.00081221	0.00105351	0.224213		-0.00194086	0.000965321	0.0443691	0.722546		-0.00324511	0.0020504	0.113496	0.644405		-0.00237007	0.00053838	1.07147e-05	0.0439664	-	-	-	-	0
cg00790020	-	8	1765477	IGR	South shore	-0.00443959	0.00399421	0.26635	0.942434		-0.00594469	0.00336528	0.0773154	0.707661		-0.0240043	0.00529831	5.88274e-06	0.0829771		-0.0239682	0.00886895	0.00688245	0.297821		-0.00984865	0.0022399	1.09798e-05	0.0439664	-	-	-	-	76.658
cg13452677	SEC16A	9	139355774	Body	Open sea	0.00349603	0.00273574	0.20128	0.929096		0.00155611	0.000373869	3.15212e-05	0.0611359		-0.000198259	0.0010648	0.852293	0.987084		0.00321401	0.00147136	0.0289341	0.454425		0.0014956	0.00034037	1.11262e-05	0.0439664	+	+	-	+	32.6669
cg18772205	KLHL6	3	183236384	Body	Open sea	-0.00376406	0.00404106	0.35162	0.954887		0.00547859	0.00476151	0.249897	0.859395		0.00918232	0.00264581	0.000519467	0.329248		0.0103156	0.00271642	0.00014616	0.0782314		0.00709076	0.00161434	1.12132e-05	0.0439664	-	+	+	+	67.9632
cg25934006	-	13	24554095	IGR	South shore	0.00615377	0.00283707	0.0300785	0.811911		-0.00501397	0.000723304	4.14806e-12	1.21921e-06		-0.000469008	0.00099197	0.636353	0.963379		0.00291954	0.00159645	0.0674342	0.567822		-0.00236636	0.000538828	1.12478e-05	0.0439664	+	-	-	+	91.9005
cg17983957	AMICA1	11	118083938	1stExon	Open sea	0.00148577	0.00366999	0.685593	0.984223		0.00653154	0.00238495	0.00616927	0.38409		0.00424598	0.00198266	0.0322292	0.691919		0.00899754	0.00279152	0.00126779	0.171518		0.00552076	0.00125712	1.1252e-05	0.0439664	+	+	+	+	10.5292
cg11955198	-	11	1918783	IGR	Open sea	0.0158448	0.00480007	0.000963574	0.507933		0.0185428	0.00635664	0.00353338	0.328196		0.00789248	0.00421925	0.0614021	0.753553		0.003343	0.00799519	0.675855	0.936561		0.011733	0.00267293	1.13574e-05	0.0439664	+	+	+	+	21.2838
cg19090637	ELOVL6	4	111119052	Body	North shore	-0.0012998	0.000314284	3.53817e-05	0.260848		-	-	-	-		-0.00125671	0.00134769	0.351083	0.909545		-0.00145177	0.00127066	0.253231	0.770418		-0.00130603	0.000297561	1.13811e-05	0.0439664	-	N/A	-	-	0
cg07078732	-	2	30505165	IGR	Open sea	0.00521843	0.00265583	0.0494264	0.840523		0.00362986	0.00194046	0.0613983	0.67767		0.00415298	0.00210303	0.0482957	0.730142		0.00754133	0.00241385	0.00178294	0.193563		0.00489036	0.0011145	1.14431e-05	0.0439664	+	+	+	+	0
cg24844211	PART1	5	59784544	Body	Open sea	-0.00156168	0.00499287	0.754447	0.989238		-	-	-	-		-0.00254099	0.00134647	0.0591399	0.75037		-0.00623948	0.00141408	1.02237e-05	0.0239868		-0.00419911	0.000957043	1.14617e-05	0.0439664	-	N/A	-	-	48.4198
cg09774007	RFX4	12	106979229	Body	North shore	-0.00376489	0.00283746	0.184558	0.924316		-0.00518374	0.00107951	1.57139e-06	0.0159265		0.00236358	0.00360713	0.512305	0.943003		0.00604949	0.00602539	0.315378	0.807234		-0.00420309	0.00095927	1.17837e-05	0.0439964	-	-	+	+	57.4981
cg06604058	RTN3	11	63448992	1stExon	Island	-0.00215143	0.000621037	0.000531716	0.448064		-0.00324051	0.00126317	0.0103062	0.445211		-0.0018269	0.00130161	0.160446	0.839391		-6.46356e-05	0.00276157	0.981327	0.996902		-0.00220658	0.000503736	1.18442e-05	0.0439964	-	-	-	-	0
cg14531665	SPIN1	9	91058614	Body	Open sea	0.00904077	0.00514971	0.0791586	0.872239		-	-	-	-		0.00530142	0.00213744	0.0131283	0.607013		0.00709725	0.00218456	0.00115884	0.166189		0.0064112	0.00146469	1.20223e-05	0.0439964	+	N/A	+	+	0
cg16192197	-	6	112301106	IGR	Open sea	0.00952791	0.00399468	0.0170722	0.750094		0.00579384	0.00417916	0.165636	0.807179		0.00732149	0.00238143	0.00210918	0.437893		0.00636115	0.00395688	0.107919	0.637203		0.00729224	0.00166639	1.20832e-05	0.0439964	+	+	+	+	0
cg14044577	PRDM11	11	45234732	Body	South shore	0.00110307	0.00229291	0.630461	0.98054		0.001459	0.00202172	0.470502	0.933556		0.00192488	0.000649375	0.0030347	0.462603		0.00323908	0.000962899	0.000768532	0.145945		0.00222016	0.000507357	1.20911e-05	0.0439964	+	+	+	+	0
cg12297292	DCUN1D2	13	114126424	Body	Open sea	0.00303315	0.00240712	0.207643	0.93015		0.00609331	0.00179439	0.000684389	0.196181		0.0025198	0.00116869	0.0310764	0.689552		0.00321277	0.00156637	0.0402584	0.498022		0.0034323	0.000784974	1.22835e-05	0.0439964	+	+	+	+	0
cg15991941	LOC100286844	12	50232753	Body	North shelf	0.00591813	0.00199857	0.00306455	0.607042		0.00568676	0.00224075	0.0111527	0.455754		0.00258826	0.00130497	0.0473238	0.728594		0.00306171	0.00181989	0.0924986	0.613868		0.00377879	0.000864296	1.23059e-05	0.0439964	+	+	+	+	0
cg23508813	-	3	137488094	IGR	North shore	-0.00316551	0.00275932	0.251297	0.940137		-0.00634545	0.00162439	9.36963e-05	0.100339		-0.0027162	0.00321015	0.397481	0.919858		-0.0154309	0.00627833	0.013979	0.369366		-0.00549305	0.00125716	1.24579e-05	0.0441116	-	-	-	-	29.2564
cg03989617	GPR56	16	57662541	5'UTR	Open sea	9.43035e-05	0.00271112	0.972252	0.998767		-0.00721513	0.00162762	9.29546e-06	0.0420331		-0.00456599	0.00150509	0.00241581	0.446458		0.00127065	0.00272867	0.641454	0.92717		-0.00418231	0.000958142	1.27111e-05	0.0445004	+	-	-	+	70.0567
cg19001023	MTA1	14	105899307	Body	Open sea	0.00214028	0.00171291	0.211481	0.930575		0.00498951	0.00218857	0.0226192	0.543568		0.00299356	0.00113196	0.00817919	0.564996		0.00434992	0.00167046	0.00921359	0.326073		0.00335601	0.000769594	1.29614e-05	0.0445004	+	+	+	+	0
cg11098259	AQP9	15	58430391	TSS200	Open sea	0.00332217	0.00525131	0.526971	0.972627		-0.00921982	0.00202895	5.51617e-06	0.0294787		-0.00316795	0.00307156	0.302362	0.897578		-0.00678315	0.00370591	0.0671965	0.56734		-0.00643875	0.00147766	1.31614e-05	0.0445004	+	-	-	-	53.6777
cg18072095	C5orf30	5	102595396	5'UTR	Island	0.000124951	0.00030059	0.67764	0.98375		0.000543394	0.000123901	1.15616e-05	0.0438611		1.57604e-05	0.000937544	0.986588	0.998843		0.00126966	0.000824251	0.123469	0.657691		0.000490583	0.000112639	1.32858e-05	0.0445004	+	+	+	+	0
cg02009395	ACSM1	16	20702744	TSS200	Open sea	-0.00540575	0.0059035	0.359832	0.955796		-0.00666125	0.00289056	0.0211955	0.533218		-0.00892744	0.00297998	0.00273722	0.45754		-0.0105289	0.00490821	0.0319391	0.468377		-0.00791653	0.00181819	1.33636e-05	0.0445004	-	-	-	-	0
cg20887442	NUMA1	11	71725424	Body	Open sea	0.00288854	0.00366079	0.430083	0.964277		0.0096757	0.00245136	7.91151e-05	0.0930149		0.00420316	0.001908	0.0276005	0.676237		0.00522746	0.00394952	0.185646	0.720935		0.00571785	0.00131326	1.33706e-05	0.0445004	+	+	+	+	22.0724
cg10402995	LOC646627	1	248903325	TSS200	Open sea	0.00308133	0.00271192	0.255867	0.941331		-	-	-	-		0.0090524	0.0021946	3.70986e-05	0.171697		0.00656431	0.00347515	0.0589015	0.550848		0.00666519	0.0015314	1.34691e-05	0.0445004	+	N/A	+	+	31.752
cg01511480	SCNN1A	12	6471251	Body	North shore	0.00455049	0.00357567	0.203151	0.929257		0.00242369	0.00268315	0.366367	0.90714		0.00246018	0.00152743	0.107253	0.805033		0.0101276	0.00208772	1.22828e-06	0.00635016		0.00465126	0.00106894	1.35344e-05	0.0445004	+	+	+	+	68.8425
cg22321808	TTC7A	2	47257584	Body	Open sea	0.00210214	0.00217985	0.33487	0.952665		0.00234866	0.00167386	0.160573	0.803536		0.00210338	0.00101082	0.0374475	0.706744		0.00446299	0.00118151	0.000158507	0.0811014		0.00288908	0.000664837	1.38926e-05	0.0450267	+	+	+	+	0
cg22386492	KIAA1026	1	15058641	Body	Open sea	-0.00220014	0.00759997	0.772204	0.990746		0.0214776	0.0125568	0.0871841	0.723425		0.03108	0.00687639	6.18927e-06	0.0829771		0.029385	0.0109135	0.00709106	0.301		0.0188372	0.00433556	1.39391e-05	0.0450267	-	+	+	+	74.5988
cg07160574	SCAND3	6	28555230	TSS200	South shore	4.88375e-05	0.00230753	0.983114	0.99926		-0.00250572	0.00056179	8.18652e-06	0.0381938		-0.00104723	0.00150616	0.48687	0.93805		-0.00123297	0.00147193	0.402224	0.848615		-0.00210416	0.000484578	1.41031e-05	0.0451606	+	-	-	-	0
cg09055519	-	11	1918755	IGR	Open sea	0.0176447	0.00483884	0.000265868	0.402266		0.0127128	0.00664974	0.0559051	0.663937		0.00746794	0.00462307	0.106232	0.80439		0.0113389	0.00897516	0.206459	0.73692		0.0122967	0.0028338	1.42952e-05	0.0453809	+	+	+	+	0
cg19445588	-	12	116904641	IGR	Open sea	-0.00133645	0.00397643	0.736802	0.988001		0.00631316	0.00239139	0.00829159	0.415318		0.00839812	0.00214509	9.03853e-05	0.223384		0.00447189	0.00416752	0.283255	0.789223		0.00604673	0.00139617	1.4847e-05	0.0467297	-	+	+	+	37.5555
cg08894381	-	4	3685438	IGR	Island	0.0013241	0.000417438	0.00151409	0.55763		-	-	-	-		0.00084928	0.00053947	0.115422	0.811204		0.00187468	0.000681365	0.00593475	0.285532		0.00128477	0.000297104	1.5301e-05	0.047611	+	N/A	+	+	0
cg14170337	AGPAT4	6	161687285	5'UTR	Open sea	0.00186581	0.00330192	0.572026	0.976449		0.00921384	0.0024977	0.000225193	0.137539		0.00533222	0.00192884	0.00570156	0.527669		0.00299999	0.00240539	0.212326	0.741171		0.00518974	0.0012007	1.54431e-05	0.047611	+	+	+	+	32.4827
cg15732218	C7orf50	7	1045025	Body	North shore	0.00148527	0.000394322	0.000165468	0.360553		-	-	-	-		0.00102598	0.000485346	0.0345229	0.698366		0.000794693	0.000870709	0.361402	0.830293		0.00124679	0.000288729	1.57313e-05	0.047611	+	N/A	+	+	0
cg13186466	TIMM8B	11	111957596	TSS200	Island	0.000614434	0.000281253	0.0289157	0.805467		0.000412015	0.000118	0.000480045	0.176457		0.000389763	0.000670782	0.561202	0.951535		0.00113715	0.000678199	0.0935983	0.615531		0.000457999	0.000106085	1.57967e-05	0.047611	+	+	+	+	0
cg09262100	CDC42BPB	14	103416268	Body	Open sea	0.00662041	0.00356138	0.0630348	0.856171		0.00676882	0.00230453	0.00331216	0.323601		0.00262643	0.00142658	0.0656117	0.759735		0.00324073	0.00129131	0.0120854	0.353572		0.00370379	0.000858058	1.58538e-05	0.047611	+	+	+	+	4.41342
cg27304328	CD84	1	160519425	Body	Open sea	-0.00556424	0.00441824	0.207893	0.930319		0.000540338	0.00153622	0.72504	0.975003		0.00375412	0.00121428	0.00199052	0.43373		0.00439816	0.00111243	7.69724e-05	0.0611228		0.00308174	0.00071406	1.59027e-05	0.047611	-	+	+	+	63.738
cg18107006	HNRPLL	2	38831166	TSS1500	South shore	-0.00468432	0.00313325	0.134905	0.905535		-0.00911007	0.00326852	0.0053163	0.368302		-0.00751819	0.00254324	0.00311513	0.465566		-0.00425431	0.0037137	0.251972	0.769365		-0.00662768	0.00153832	1.64442e-05	0.048225	-	-	-	-	0
cg24992339	-	5	76238976	IGR	Open sea	-0.00250334	0.00464803	0.590176	0.978119		-0.00313933	0.00119219	0.00845722	0.417612		-0.00847007	0.00227584	0.000197861	0.263993		-0.00463023	0.00333975	0.165625	0.703742		-0.004237	0.000984095	1.66624e-05	0.048225	-	-	-	-	32.7401
cg10057295	STK24	13	99230004	TSS1500	South shore	-0.00429925	0.00332612	0.196159	0.927345		-0.00594393	0.00266493	0.0257193	0.560461		-0.00528039	0.00147554	0.000345425	0.303762		-0.00202606	0.00237553	0.393721	0.845227		-0.00462125	0.00107353	1.67192e-05	0.048225	-	-	-	-	0
cg06940756	XKR6	8	10927738	Body	North shore	0.00492614	0.00175228	0.00493456	0.647734		0.0032673	0.000768793	2.13858e-05	0.0495378		0.000112273	0.00157901	0.943315	0.994716		-0.000865321	0.00214115	0.686111	0.939094		0.00265042	0.000615829	1.67876e-05	0.048225	+	+	+	-	60.5807
cg14906980	-	10	3480029	IGR	Open sea	-0.00052131	0.00499909	0.916946	0.997597		-	-	-	-		-0.000256053	0.00107743	0.812152	0.982952		-0.00496874	0.000909204	4.63083e-08	0.00131177		-0.00296148	0.000688242	1.68526e-05	0.048225	-	N/A	-	-	82.4827
cg26719625	TRPV2	17	16322482	Body	Open sea	-0.0074829	0.00333167	0.0247048	0.789851		-0.00622107	0.00249681	0.0127166	0.472649		-0.00969844	0.00301007	0.001273	0.387102		-0.00222307	0.00257376	0.387728	0.842623		-0.00601384	0.00139778	1.68935e-05	0.048225	-	-	-	-	22.4607

## Sheet: ST4
Supplementary Table 4. Results for 538 CpGs associated with categorical FI (frail vs. non-frail) at FDR<.05 from fixed-effect meta-analysis. Note: Genome position was based on genome assembly GRCh37 (hg19).
CpG	Gene	Chr	Position	Region	Relation to CpG Island	SATSA 450K (n=379)					SATSA EPIC (n=146)					LSADT 1997 (n=304)					LSADT 2007 (n=86)					Fixed-effect meta-analysis
						β (frail vs. non-frail)	SE	p	FDR		β (frail vs. non-frail)	SE	p	FDR		β (frail vs. non-frail)	SE	p	FDR		β (frail vs. non-frail)	SE	p	FDR		β (frail vs. non-frail)	SE	p	FDR	Direction				I2 (%)
cg27304020	-	6	28956327	IGR	Island	-0.00330999	0.00962313	0.730875	0.981475		-0.039637	0.00608334	7.23676e-11	3.54509e-06		-0.0323247	0.009044	0.000351355	0.13412		-0.0118122	0.0152753	0.439352	0.916365		-0.0285767	0.00429015	2.71952e-11	1.00146e-05	-	-	-	-	74.0838
cg24401262	-	1	31956405	IGR	Open sea	-0.00926564	0.0136891	0.498494	0.95773		-0.0257857	0.0031468	2.52146e-16	7.41116e-11		-0.00166673	0.00575415	0.772079	0.961819		0.00636663	0.00685259	0.352846	0.893184		-0.0162729	0.0025172	1.01509e-10	1.86903e-05	-	-	-	+	88.7888
cg24476153	DENND3	8	142139938	5'UTR	South shore	-0.0043007	0.00419892	0.305723	0.921218		-0.00907143	0.00142924	2.19535e-10	7.16961e-06		-0.00279434	0.00384888	0.46783	0.882177		-0.00216604	0.00568403	0.703147	0.966513		-0.00766297	0.00124542	7.6074e-10	9.33805e-05	-	-	-	-	27.6699
cg14047548	SURF6	9	136199066	Body	Island	0.000460848	0.0013916	0.740521	0.982632		0.0016779	0.000270272	5.35931e-10	1.57523e-05		0.000569175	0.00157046	0.717034	0.95045		-0.000437476	0.00178092	0.805956	0.979336		0.001561	0.00025883	1.62946e-09	0.000150012	+	+	+	-	0
cg25673948	MIR596	8	1765296	TSS200	South shore	-0.00363421	0.00695677	0.601392	0.968707		-0.0196087	0.00432681	5.84532e-06	0.00856321		-0.0361771	0.00836995	1.5444e-05	0.042052		-0.0412972	0.0148538	0.00543163	0.416881		-0.0196596	0.00328117	2.07725e-09	0.000152989	-	-	-	-	73.5052
cg07992377	OSBPL5	11	3173953	5'UTR	Open sea	0.011771	0.00664668	0.0765679	0.828536		-0.00622565	0.00806126	0.439941	0.920216		0.0123598	0.00236627	1.75739e-07	0.00539296		0.0152243	0.00512921	0.00299588	0.351127		0.0116118	0.00198173	4.64422e-09	0.000261208	+	-	+	+	45.3826
cg14879153	-	4	185459316	IGR	Open sea	0.00431898	0.00622387	0.487722	0.9561		-0.00558523	0.000968616	8.10798e-09	0.000158875		-0.00627265	0.00321592	0.0511165	0.573532		0.00060698	0.00605685	0.920175	0.991969		-0.00529073	0.000906988	5.43438e-09	0.000261208	+	-	-	+	14.7187
cg08694574	-	16	86011615	IGR	South shelf	0.0259883	0.00741024	0.000453061	0.336139		0.0164331	0.00473155	0.000514517	0.0881285		0.0152243	0.00445869	0.000638924	0.164649		0.00771434	0.00586618	0.188492	0.82469		0.0154477	0.00265148	5.67461e-09	0.000261208	+	+	+	+	21.1998
cg03074663	-	7	99728719	IGR	South shelf	-0.00286165	0.00206421	0.165649	0.877926		-0.00273914	0.000467737	4.7372e-09	9.94552e-05		-0.00130883	0.00235703	0.578697	0.916483		0.00066565	0.00198854	0.737819	0.971018		-0.00253111	0.000436918	6.90969e-09	0.000282721	-	-	-	+	2.49332
cg18458509	SLC22A18AS	11	2920189	Body	North shelf	0.0014886	0.00950453	0.875544	0.993677		-0.0152642	0.00661269	0.0209817	0.42815		-0.0199103	0.00386428	2.57175e-07	0.00676459		-0.0117172	0.00558904	0.0360414	0.636587		-0.0153555	0.00274288	2.16441e-08	0.000797041	+	-	-	-	39.4433
cg00790020	-	8	1765477	IGR	South shore	-0.011119	0.0117821	0.34531	0.930346		-0.0245757	0.00807334	0.00233415	0.180892		-0.0547927	0.0125599	1.28573e-05	0.0383089		-0.0721232	0.0199807	0.000306608	0.171394		-0.0313839	0.00564422	2.69213e-08	0.000901248	-	-	-	-	73.4522
cg17937101	MIR596	8	1765066	TSS1500	Island	0.00131103	0.00496402	0.791697	0.986967		-0.0132965	0.00254961	1.8372e-07	0.00112499		-0.0307724	0.00965272	0.00143288	0.21208		-0.0392282	0.0138369	0.00458204	0.398323		-0.012014	0.00218025	3.58098e-08	0.00109891	+	-	-	-	80.1368
cg23845646	PIF1	15	65116194	Body	Island	-0.0142696	0.0222768	0.52181	0.960975		-	-	-	-		-0.0554102	0.0191597	0.00382771	0.288098		-0.120036	0.0206768	6.42359e-09	0.000646947		-0.0650536	0.0118861	4.42232e-08	0.00124048	-	N/A	-	-	84.0272
cg02138264	STC2	5	172754465	Body	Island	0.00489017	0.00594153	0.41048	0.942225		-0.0169894	0.00226397	6.17942e-14	9.08137e-09		0.00226251	0.00396116	0.567883	0.914088		-0.00186897	0.00541629	0.730046	0.970129		-0.00963626	0.00176433	4.71602e-08	0.00124048	+	-	+	-	89.1328
cg09350414	C4orf3	4	120222193	Body	South shore	-0.0061865	0.00316396	0.0505472	0.798574		-0.00739087	0.00209878	0.000429104	0.0800785		-0.0077478	0.00262955	0.00321455	0.274001		-0.00913679	0.00409076	0.0255146	0.590035		-0.00745795	0.00137193	5.44575e-08	0.00133693	-	-	-	-	0
cg15323252	PDLIM2	8	22436420	TSS1500	Island	-0.00185354	0.000420745	1.05602e-05	0.101423		-0.00197019	0.000598061	0.000986706	0.121753		-0.00109735	0.00150902	0.46711	0.882011		-0.000581213	0.000939834	0.536298	0.937568		-0.00170913	0.000315976	6.33572e-08	0.00143625	-	-	-	-	0
cg05582310	EVC	4	5760808	Body	Open sea	-0.0122638	0.00918629	0.181872	0.884907		-0.00252694	0.00873933	0.77247	0.978374		-0.0115764	0.0051932	0.0258049	0.487336		-0.0211011	0.00405832	1.9985e-07	0.00549274		-0.0153891	0.00285436	6.98956e-08	0.00143625	-	-	-	-	37.5241
cg06604058	RTN3	11	63448992	1stExon	Island	-0.00545609	0.00166894	0.00107857	0.415484		-0.0105704	0.00259145	4.52379e-05	0.0242636		-0.00792358	0.00331143	0.0167206	0.438065		0.00058048	0.00671543	0.931117	0.993025		-0.00682858	0.00126868	7.34833e-08	0.00143625	-	-	-	+	26.6104
cg05710032	-	16	87813069	IGR	Island	-0.0194979	0.0100641	0.0527006	0.799857		-0.023993	0.0044932	9.30205e-08	0.000665479		-0.0117718	0.00419724	0.00503698	0.314971		0.00681972	0.00820291	0.40576	0.907757		-0.0148652	0.00276257	7.41041e-08	0.00143625	-	-	-	+	74.7271
cg08218971	C16orf53	16	29826754	TSS1500	Island	-0.0121715	0.00863683	0.15876	0.876138		-0.0161346	0.00719266	0.0248837	0.454534		-0.0342753	0.00594627	8.20591e-09	0.00104406		0.00834699	0.0125982	0.507616	0.931324		-0.0206754	0.0038542	8.12256e-08	0.00149556	-	-	-	+	74.8026
cg01417615	RAB3B	1	52456419	TSS200	Island	-0.000862031	0.000386178	0.025601	0.737795		-0.00154385	0.000328231	2.55685e-06	0.00532638		-0.00239295	0.00135751	0.0779421	0.629772		-0.00136297	0.00165901	0.411331	0.908868		-0.0012966	0.0002433	9.86276e-08	0.00167226	-	-	-	-	0
cg04588138	-	10	3251149	IGR	Open sea	0.0275371	0.0137135	0.0446404	0.78533		-	-	-	-		0.0318206	0.00589205	6.64169e-08	0.00325979		0.00422394	0.0109077	0.698577	0.965811		0.025831	0.00484916	9.99043e-08	0.00167226	+	N/A	+	+	59.7813
cg18181703	SOCS3	17	76354621	Body	North shore	-0.0430029	0.0107154	5.99068e-05	0.186954		-0.00870659	0.0129534	0.50149	0.935846		-0.0443305	0.00949798	3.05102e-06	0.0211672		-0.00133361	0.0149447	0.928894	0.992761		-0.0305572	0.00575136	1.07812e-07	0.00167797	-	-	-	-	70.3591
cg07804711	MIR330	19	46142647	TSS1500	North shelf	0.000510473	0.00115789	0.659311	0.974911		-0.00530915	0.000757301	2.37259e-12	2.32453e-07		-0.00174139	0.00182771	0.340705	0.834516		0.00079269	0.00210633	0.706666	0.967028		-0.00305851	0.00057598	1.09562e-07	0.00167797	+	-	-	+	86.4837
cg18125510	WARS	14	100841768	1stExon	North shore	-0.020352	0.00851673	0.0168644	0.69661		-	-	-	-		-0.0283995	0.0068327	3.23282e-05	0.0571797		-0.0195484	0.00795882	0.0140416	0.518043		-0.0234836	0.00442836	1.13916e-07	0.00167797	-	N/A	-	-	0
cg23261343	RUNX2	6	45413792	Body	Open sea	-0.0190683	0.0165543	0.249377	0.907067		-0.0314808	0.00875505	0.000323479	0.0698076		-0.0301956	0.00702674	1.72937e-05	0.043176		-0.00729097	0.00853705	0.393084	0.904544		-0.0235227	0.0044425	1.19065e-07	0.00168636	-	-	-	-	44.6035
cg00450060	TMEM57	1	25756870	TSS1500	Island	-0.000455079	0.000386829	0.239421	0.904106		-0.00149762	0.000268084	2.3183e-08	0.000324477		-0.00156069	0.00167626	0.351825	0.838582		0.000972235	0.00184418	0.598061	0.949985		-0.00113659	0.000216946	1.61423e-07	0.00220162	-	-	-	+	52.299
cg05650680	MIR596	8	1765217	TSS200	South shore	-0.00522516	0.00774611	0.49996	0.958077		-0.01498	0.00347349	1.61287e-05	0.0136617		-0.0184127	0.00774282	0.0174053	0.441394		-0.0250023	0.0110465	0.0236129	0.582452		-0.0147937	0.00283496	1.80556e-07	0.00237463	-	-	-	-	0
cg16683770	-	20	21000992	IGR	Island	-0.0115246	0.00211544	5.09859e-08	0.00469387		-0.00418439	0.00727612	0.565233	0.948971		0.00514978	0.01209	0.670141	0.940081		0.000413496	0.0129271	0.974483	0.997516		-0.0102542	0.00197962	2.22019e-07	0.00280908	-	-	+	+	10.7376
cg07092805	CRYL1	13	21005388	Body	Open sea	0.0114827	0.0106242	0.279786	0.914769		0.0195342	0.00558575	0.00047027	0.0842825		0.02457	0.00831476	0.00312683	0.271396		0.0229134	0.00960959	0.0171057	0.542095		0.0201097	0.00388651	2.28846e-07	0.00280908	+	+	+	+	0
cg02042712	GPR97	16	57702239	1stExon	Open sea	-0.00800427	0.00733666	0.275275	0.913401		-	-	-	-		-0.0233046	0.00431459	6.61413e-08	0.00325979		-0.00838148	0.00713692	0.240242	0.852089		-0.0170255	0.00329817	2.44203e-07	0.00290089	-	N/A	-	-	60.7598
cg07381470	SSU72	1	1483130	Body	Open sea	0.00589471	0.00585006	0.313631	0.923711		0.00900453	0.00206246	1.26591e-05	0.0120981		0.00602484	0.00285427	0.034788	0.527088		0.00607896	0.00348149	0.0807966	0.725742		0.00751806	0.00145934	2.58151e-07	0.00297074	+	+	+	+	0
cg23348010	SLC5A10	17	18908324	Body	South shore	-0.0163251	0.00943822	0.0836865	0.832843		-	-	-	-		-0.023615	0.0100189	0.0184205	0.446977		-0.040077	0.00863512	3.46444e-06	0.0218108		-0.0276306	0.00537608	2.754e-07	0.00307321	-	N/A	-	-	45.5489
cg14382976	ASZ1	7	117067624	TSS200	Island	-0.0159851	0.0171139	0.350282	0.931237		0.0396012	0.00911129	1.38395e-05	0.0125548		0.0164538	0.00695358	0.0179698	0.444519		0.0376211	0.010857	0.000529924	0.207321		0.0242443	0.00473379	3.03057e-07	0.00328236	-	+	+	+	73.0696
cg02577963	KDM4B	19	5041570	Body	North shore	-0.00559322	0.0134321	0.677112	0.976794		0.0167988	0.0151993	0.269059	0.854221		0.0214933	0.00575301	0.000186969	0.10758		0.0235492	0.0061296	0.000122097	0.12219		0.0197582	0.00387199	3.34572e-07	0.00352016	-	+	+	+	26.3543
cg12030301	-	3	5134159	IGR	North shelf	0.00624022	0.00611121	0.307202	0.921534		0.0238294	0.00518265	4.26738e-06	0.0071266		0.0120445	0.00449961	0.0074333	0.352889		0.0159709	0.012024	0.184095	0.821847		0.0146252	0.00288298	3.91694e-07	0.00400669	+	+	+	+	44.218
cg12142501	MIR596	8	1765358	TSS200	South shore	-0.00577367	0.0052784	0.27403	0.91279		-0.00969623	0.00242497	6.37464e-05	0.0292759		-0.0163912	0.00646463	0.0112282	0.396411		-0.0182628	0.00854332	0.0325435	0.622238		-0.0102578	0.00202621	4.13669e-07	0.0040695	-	-	-	-	0
cg10183150	C4orf3	4	120222239	Body	South shore	-0.030357	0.0157422	0.0538082	0.800396		-0.0294832	0.0115721	0.0108408	0.335688		-0.0363172	0.00942266	0.000116089	0.0931565		-0.0184018	0.014422	0.201973	0.832815		-0.0304704	0.00602218	4.19936e-07	0.0040695	-	-	-	-	0
cg03607415	GPR98	5	89881642	Body	Open sea	-0.0227543	0.0142068	0.109232	0.850572		-0.0184447	0.00675493	0.00632275	0.274063		-0.0110229	0.00416967	0.00820313	0.362635		-0.0142597	0.00457949	0.00184688	0.302574		-0.0138632	0.00275167	4.70177e-07	0.00439358	-	-	-	-	0
cg00507414	GNAI3	1	110091578	Body	Island	-0.00488065	0.00337881	0.148601	0.870066		-0.00513438	0.00112396	4.92169e-06	0.00773581		-0.00431419	0.00520684	0.407352	0.860669		-0.00475886	0.00359967	0.18616	0.823262		-0.00505237	0.0010034	4.7724e-07	0.00439358	-	-	-	-	0
cg18107006	HNRPLL	2	38831166	TSS1500	South shore	-0.0154694	0.00839641	0.0654192	0.815362		-0.0248578	0.00579442	1.78712e-05	0.0146316		-0.0183855	0.00700496	0.00867407	0.367651		-0.00420801	0.00921674	0.647986	0.958167		-0.018182	0.00362453	5.2657e-07	0.00470161	-	-	-	-	19.5986
cg07160574	SCAND3	6	28555230	TSS200	South shore	-0.000259754	0.00680788	0.969564	0.998487		-0.00698989	0.00143556	1.12095e-06	0.00329474		-0.00502519	0.00369558	0.173898	0.739877		-0.00365136	0.0031579	0.247573	0.854877		-0.0060729	0.00121239	5.47094e-07	0.00470161	-	-	-	-	0
cg22004422	MCF2L	13	113740730	Body	North shelf	-0.000146802	0.00909718	0.987125	0.99914		0.000189003	0.00659338	0.977131	0.99836		-0.0107104	0.00346592	0.00200016	0.233973		-0.0104219	0.00239084	1.30608e-05	0.0428718		-0.00924818	0.00184655	5.49002e-07	0.00470161	-	+	-	-	13.5089
cg04963607	PRKAR1B	7	598459	Body	North shore	0.00472197	0.00813255	0.561493	0.963922		0.0159538	0.0048702	0.00105364	0.125053		0.018219	0.00425272	1.83493e-05	0.0438774		0.00390236	0.00657787	0.55301	0.941071		0.0135725	0.00271478	5.74824e-07	0.00481087	+	+	+	+	37.2176
cg17054708	FBLN2	3	13679636	3'UTR	South shore	0.0294277	0.0103495	0.00446348	0.56778		0.010801	0.0152197	0.477907	0.930354		0.018692	0.00777366	0.0161931	0.435315		0.0297273	0.00840001	0.000401711	0.191993		0.0237076	0.00474721	5.91383e-07	0.0048327	+	+	+	+	0
cg25685675	AURKAIP1	1	1309331	Body	Island	-0.0112898	0.0116179	0.331169	0.927176		-	-	-	-		-0.0161946	0.00353656	4.66784e-06	0.0250638		-0.00966592	0.00467671	0.0387508	0.646623		-0.0136786	0.00274118	6.03679e-07	0.0048327	-	N/A	-	-	0
cg12047944	SPNS3	17	4336445	TSS1500	Open sea	0.00975804	0.00647482	0.131792	0.862579		0.00122923	0.00661157	0.852506	0.986919		0.00880091	0.00250238	0.000436417	0.146062		0.00996111	0.0029221	0.000652275	0.217538		0.00875607	0.00175807	6.34175e-07	0.00496881	+	+	+	+	0
cg18278184	SRGN	10	70847430	TSS1500	Open sea	0.00279482	0.00593232	0.637557	0.972129		-0.00827605	0.0015469	8.79082e-08	0.000665479		0.000134008	0.00328673	0.967477	0.995769		-0.00781011	0.00397932	0.0496838	0.673253		-0.00641152	0.0012888	6.53223e-07	0.00501143	+	-	+	-	62.268
cg17679427	CREM	10	35480749	Body	Open sea	0.0145345	0.013084	0.266628	0.911302		-0.0324732	0.00476522	9.45138e-12	5.55596e-07		-0.00446942	0.0075655	0.554679	0.910087		-0.00260323	0.00685066	0.703948	0.966625		-0.0166788	0.00335845	6.82682e-07	0.00513055	+	-	-	-	87.2357
cg15310871	ATP6V1B2	8	20077936	3'UTR	Open sea	0.00547597	0.00845809	0.517357	0.960596		0.0248007	0.00569338	1.32425e-05	0.0122494		0.0131709	0.00476532	0.00571122	0.327652		0.00985096	0.00611567	0.107229	0.759583		0.0145762	0.00294114	7.19722e-07	0.00527335	+	+	+	+	40.7893
cg03963853	MGRN1	16	4732369	Body	Island	0.00424548	0.00949167	0.654669	0.974219		0.0166468	0.00897209	0.0635399	0.608766		0.0181184	0.00527977	0.000599902	0.162839		0.0241572	0.00697401	0.000532412	0.207562		0.0175167	0.0035365	7.30324e-07	0.00527335	+	+	+	+	0
cg17859448	S1PR1	1	101703749	5'UTR	South shore	-0.0155338	0.0116741	0.183313	0.885551		-0.0180154	0.00602458	0.00278685	0.195086		-0.023491	0.0074126	0.00152933	0.215538		-0.025719	0.012256	0.035863	0.636261		-0.020237	0.00409115	7.55516e-07	0.00535035	-	-	-	-	0
cg14849578	SCARB1	12	125282480	Body	Open sea	0.0209474	0.0099796	0.0358147	0.765427		0.0341527	0.00956943	0.00035843	0.0732196		0.0203183	0.0073861	0.00594356	0.330971		0.0136576	0.00928709	0.141399	0.792		0.0218937	0.00443305	7.86286e-07	0.00546319	+	+	+	+	0
cg03214395	FAM108A1	19	1884819	5'UTR	Island	-0.00175876	0.000901926	0.0511759	0.799079		-0.00519338	0.000983535	1.28958e-07	0.000861445		-0.00236915	0.00349951	0.498409	0.892359		1.29125e-05	0.00305391	0.996626	0.999622		-0.00314968	0.000638624	8.13995e-07	0.00555098	-	-	-	+	61.628
cg03498383	SLC12A4	16	68002044	Body	Island	0.000941698	0.00165177	0.568599	0.964968		-0.00381045	0.00076406	6.12879e-07	0.00236301		-0.00294798	0.00277373	0.287863	0.809512		-0.00555095	0.00228603	0.0151736	0.527156		-0.00317699	0.000645389	8.54027e-07	0.00571809	+	-	-	-	62.4538
cg19001023	MTA1	14	105899307	Body	Open sea	0.00918971	0.00495344	0.0635648	0.81217		0.0160626	0.00647112	0.0130576	0.36016		0.0104217	0.00342994	0.00237799	0.248497		0.0092761	0.00378591	0.0142791	0.520413		0.0104425	0.00213489	1.0014e-06	0.00658509	+	+	+	+	0
cg09356750	DPP9	19	4691020	Body	South shelf	-0.000355532	0.00284374	0.900505	0.995082		-0.00221216	0.00297585	0.457256	0.924939		-0.00868099	0.00160905	6.84823e-08	0.00325979		-0.00464514	0.00291966	0.111613	0.764235		-0.00566339	0.00116237	1.1032e-06	0.00690266	-	-	-	-	64.5708
cg22538110	PTPRG	3	61851257	Body	Open sea	0.00477529	0.00227485	0.0358017	0.765427		0.00508603	0.00110738	4.3726e-06	0.00722028		0.00225359	0.002382	0.344102	0.835389		0.00126712	0.0023073	0.582882	0.947225		0.0041561	0.000853489	1.1186e-06	0.00690266	+	+	+	+	0
cg10378819	MRGPRX3	11	18157405	5'UTR	Open sea	0.00354215	0.0074883	0.636196	0.972015		0.00689932	0.00204568	0.000744558	0.106961		0.00804926	0.00212482	0.000151744	0.10197		0.00175529	0.00350908	0.616924	0.952951		0.00650089	0.00133691	1.15845e-06	0.00690266	+	+	+	+	0
cg09473867	RERE	1	8763372	5'UTR	Island	-0.00104032	0.000329302	0.00158229	0.450548		-0.00123437	0.000326234	0.000154514	0.0472839		7.25469e-05	0.00132025	0.956179	0.99428		-0.000860737	0.0014723	0.558802	0.942402		-0.00109639	0.000225574	1.17117e-06	0.00690266	-	-	+	-	0
cg25320328	GFI1	1	92953037	TSS1500	South shore	0.0168699	0.0191479	0.378301	0.936885		-0.0373666	0.00722957	2.35874e-07	0.00135939		-0.0167024	0.00917222	0.0686106	0.612856		-0.0146706	0.00963656	0.127911	0.779504		-0.0230354	0.00473965	1.17296e-06	0.00690266	+	-	-	-	68.4311
cg19561774	SLC22A2	6	160679690	1stExon	Island	0.00345781	0.00561269	0.537848	0.962689		-0.000474113	0.00453174	0.916677	0.993032		0.0033531	0.00270751	0.215551	0.769272		0.0105616	0.00192695	4.23017e-08	0.00311551		0.00696977	0.00143419	1.17559e-06	0.00690266	+	-	+	+	64.0651
cg22202401	CSNK1A1P	15	37110854	TSS200	South shore	-0.00907414	0.00590764	0.124538	0.859901		0.00465369	0.000828202	1.92042e-08	0.000297082		0.000282693	0.00205061	0.890353	0.984298		0.00029714	0.00267832	0.911662	0.991236		0.00355905	0.000732494	1.18091e-06	0.00690266	-	+	+	+	71.0311
cg14766620	-	3	5018860	IGR	North shore	0.0156921	0.0153648	0.307112	0.921521		-0.0252033	0.00528406	1.84523e-06	0.0045275		-0.0141834	0.00452977	0.00174122	0.224578		-0.00542603	0.00476428	0.254746	0.858397		-0.0132975	0.00274367	1.2559e-06	0.00722634	+	-	-	-	73.6945
cg07042014	LTB4R	14	24783620	5'UTR	North shore	-5.05797e-05	0.00818673	0.99507	0.999707		-0.0143763	0.00526326	0.00630566	0.273956		-0.0185403	0.00473544	9.03188e-05	0.0861653		-0.0162108	0.00764924	0.0340676	0.62894		-0.0144056	0.00297872	1.32369e-06	0.00749922	-	-	-	-	22.9325
cg15991941	LOC100286844	12	50232753	Body	North shelf	0.0138344	0.00542959	0.0108357	0.651571		0.0171507	0.00577369	0.00297322	0.201545		0.00831455	0.00329098	0.0115215	0.400415		0.00947633	0.00487638	0.0519784	0.678349		0.0108418	0.00224561	1.37915e-06	0.00762939	+	+	+	+	0
cg26364947	TMEM132D	12	130316058	Body	Open sea	0.0090896	0.0110271	0.409773	0.942115		0.0193664	0.0140634	0.168486	0.778392		0.0458322	0.00920556	6.3995e-07	0.0107233		0.0426443	0.0233214	0.0674681	0.704549		0.0294185	0.00609495	1.38811e-06	0.00762939	+	+	+	+	59.5158
cg06198069	BLCAP	20	36151184	5'UTR	Island	0.00146477	0.00107616	0.173479	0.881394		0.0012792	0.00028953	9.95244e-06	0.0107456		0.00137563	0.00127381	0.280172	0.805904		0.00213812	0.00227712	0.347751	0.891671		0.00130753	0.000271145	1.41938e-06	0.00768657	+	+	+	+	0
cg08006625	-	16	51147491	IGR	Island	-0.00222331	0.00476406	0.640726	0.972491		-0.00923096	0.00169755	5.39376e-08	0.00060975		-0.0027971	0.00297072	0.346421	0.836373		-0.000227893	0.00393957	0.95387	0.99548		-0.00638671	0.0013259	1.45813e-06	0.00778197	-	-	-	-	59.8667
cg04022063	TJP1	15	30114295	5'UTR	Island	-0.00158413	0.00276653	0.566912	0.964726		-0.0050423	0.00101392	6.59057e-07	0.00245205		0.00348109	0.00650354	0.59247	0.920258		-0.00476737	0.00586047	0.415943	0.909915		-0.00447026	0.000930026	1.53518e-06	0.00807614	-	-	+	-	0
cg21695727	ZNF592	15	85347344	3'UTR	Open sea	0.00865191	0.00606103	0.153446	0.873203		0.0115668	0.00571608	0.0430158	0.542921		0.0105925	0.00300008	0.000414382	0.143338		0.0100504	0.00470239	0.0325732	0.622453		0.0103706	0.0021609	1.59294e-06	0.00826195	+	+	+	+	0
cg07078732	-	2	30505165	IGR	Open sea	0.0155148	0.00734288	0.0346088	0.763931		0.00615715	0.00522655	0.238776	0.835771		0.0156063	0.00486606	0.00134048	0.2085		0.0169153	0.00550296	0.00211318	0.317106		0.0132722	0.00276915	1.64394e-06	0.00840807	+	+	+	+	0
cg09221482	AGPAT4	6	161557754	Body	Open sea	-0.00604331	0.00951745	0.525446	0.961297		0.00857943	0.00742761	0.248061	0.842246		0.0169317	0.00332162	3.44273e-07	0.00842523		0.00903805	0.00863004	0.294971	0.873578		0.0130961	0.00273969	1.75177e-06	0.0088368	-	+	+	+	49.7352
cg17631451	TREX1	3	48507354	5'UTR	Open sea	-0.003423	0.00880882	0.697581	0.978684		-0.0145116	0.00656005	0.0269581	0.466424		-0.017173	0.00357253	1.53255e-06	0.0165988		-0.00295204	0.00578316	0.609733	0.951799		-0.0125722	0.0026318	1.77908e-06	0.00885329	-	-	-	-	46.35
cg10093679	KAT5	11	65482056	Body	South shelf	-0.0051872	0.00809423	0.521619	0.960942		0.0131278	0.00450961	0.00360191	0.219553		0.00692267	0.00239857	0.00389966	0.289972		0.0130042	0.00389122	0.000831971	0.235293		0.00863786	0.0018128	1.88931e-06	0.00915595	-	+	+	+	47.1745
cg12799077	PRICKLE1	12	42984224	TSS1500	Island	0.00858081	0.00817234	0.293726	0.917988		-0.0152024	0.00246117	6.53682e-10	1.74666e-05		-0.0024081	0.00379204	0.525401	0.900897		0.00164438	0.00609325	0.787261	0.977118		-0.00905639	0.00190161	1.91229e-06	0.00915595	+	-	-	+	82.4063
cg10396713	-	8	602097	IGR	South shore	0.0139629	0.0143484	0.330489	0.926992		0.0237857	0.016257	0.143438	0.75183		0.034422	0.00730968	2.4882e-06	0.0190891		0.0118697	0.00962682	0.217581	0.840323		0.0243827	0.00512001	1.91449e-06	0.00915595	+	+	+	+	26.9093
cg02492143	-	16	889432	IGR	Open sea	-0.00780238	0.00613994	0.203815	0.893822		0.00413365	0.00358988	0.249538	0.843033		0.00722963	0.00182153	7.21784e-05	0.0760833		0.0112493	0.00323853	0.000513547	0.205626		0.00671908	0.001413	1.98269e-06	0.00936057	-	+	+	+	63.1796
cg26504467	-	16	11318653	IGR	Open sea	-0.0123383	0.0099439	0.214683	0.896574		-0.0204166	0.00602215	0.000698277	0.103709		-0.0114624	0.00365194	0.00169682	0.223213		-0.00847776	0.00615869	0.168651	0.811582		-0.012736	0.00268189	2.04532e-06	0.00952819	-	-	-	-	0
cg08142684	TCP1	6	160209868	Body	North shore	-0.000318069	0.0015199	0.834238	0.990687		-0.00277765	0.000550254	4.46594e-07	0.002051		0.00465832	0.00284633	0.101713	0.666402		-0.00570763	0.00277018	0.0393619	0.648704		-0.0023764	0.000500666	2.06994e-06	0.00952819	-	-	+	-	69.7586
cg12033075	PIK3CD	1	9788767	3'UTR	North shore	0.0226438	0.0144219	0.116394	0.85457		0.00981929	0.0197583	0.619209	0.957425		0.0318093	0.0104957	0.00243999	0.250743		0.0361242	0.0103593	0.000488222	0.201555		0.0294733	0.0062299	2.23471e-06	0.0101596	+	+	+	+	0
cg12700319	-	1	8272199	IGR	Island	0.0026933	0.00623233	0.665633	0.975489		-0.0129378	0.00239939	6.96297e-08	0.000620175		-0.00372549	0.00291703	0.20155	0.760268		-0.00533105	0.00532706	0.316949	0.881513		-0.00796023	0.00168501	2.31081e-06	0.0103672	+	-	-	-	68.6742
cg26993007	GFRA1	10	117884933	Body	Island	0.00159309	0.00272555	0.558882	0.963717		0.00987001	0.00200834	8.90009e-07	0.00284342		0.00389958	0.00294743	0.185821	0.748805		0.00870837	0.00495964	0.0791144	0.723477		0.00643577	0.00136297	2.33668e-06	0.0103672	+	+	+	+	57.3341
cg09591962	ASB4	7	95157343	Body	Island	0.0052494	0.00364693	0.150036	0.870978		0.00317636	0.00154803	0.0401817	0.530841		0.00813485	0.00201476	5.39931e-05	0.0671719		0.00502076	0.00270115	0.0630621	0.698171		0.00503754	0.0010685	2.42207e-06	0.0106182	+	+	+	+	21.3063
cg03151258	-	19	15694846	IGR	North shore	0.0101883	0.00609392	0.0945472	0.840928		0.0109992	0.00262953	2.8774e-05	0.0191343		0.0112524	0.00704031	0.109981	0.678526		-0.00180609	0.0152358	0.905638	0.990724		0.0106325	0.00225856	2.50605e-06	0.0107038	+	+	+	-	0
cg13695465	RGL2	6	33266036	Body	North shore	0.00242432	0.00378621	0.521976	0.960992		-0.00576829	0.00119593	1.41218e-06	0.00383868		-0.00337438	0.0014699	0.0216955	0.467389		-0.00117843	0.00205375	0.566108	0.94367		-0.00388406	0.000825105	2.50962e-06	0.0107038	+	-	-	-	57.8306
cg13601309	CTDP1	18	77443784	Body	South shelf	0.0622674	0.0172128	0.000297446	0.294446		0.0216559	0.00991523	0.0289547	0.47827		0.0241766	0.00778346	0.00189543	0.230967		0.0111297	0.0107483	0.300444	0.875278		0.023918	0.00508267	2.5288e-06	0.0107038	+	+	+	+	53.3624
cg16327282	-	2	239625299	IGR	Open sea	0.00781296	0.00603987	0.195816	0.891047		-	-	-	-		0.0245004	0.00507269	1.36624e-06	0.0157224		0.0225574	0.0177604	0.204052	0.834248		0.0178246	0.00379474	2.63778e-06	0.0110382	+	N/A	+	+	56.0494
cg26568075	GNB1	1	1718809	Body	Open sea	0.00633639	0.00473118	0.180478	0.884724		0.0177053	0.00384641	4.163e-06	0.00703218		0.00246341	0.00231957	0.28823	0.809692		0.00891693	0.00284453	0.00171992	0.295244		0.00720792	0.0015399	2.85781e-06	0.0116638	+	+	+	+	75.0558
cg24844211	PART1	5	59784544	Body	Open sea	-0.00740958	0.0129157	0.56618	0.96459		-	-	-	-		-0.00795261	0.00342181	0.0201204	0.45854		-0.0119752	0.00290423	3.73374e-05	0.0756365		-0.0102086	0.00218238	2.90086e-06	0.0116638	-	N/A	-	-	0
cg27555036	SLC7A5	16	87898191	Body	South shelf	0.0215661	0.00545753	7.76248e-05	0.207959		-	-	-	-		0.000538148	0.00590896	0.927434	0.990138		0.0152579	0.00416417	0.000248226	0.159011		0.013508	0.00288815	2.91055e-06	0.0116638	+	N/A	+	+	72.1233
cg18739675	-	2	43041125	IGR	South shelf	-0.02094	0.0140501	0.136125	0.865987		-0.01687	0.00413994	4.60296e-05	0.0244293		-0.0159461	0.00588473	0.00673368	0.344114		-0.0029583	0.00566948	0.601814	0.950529		-0.0133135	0.00284671	2.91398e-06	0.0116638	-	-	-	-	34.337
cg13894719	-	4	56534223	IGR	Open sea	-0.0279894	0.0179298	0.118511	0.856296		-0.0116413	0.00429747	0.00675133	0.281112		-0.0116182	0.00366741	0.00153512	0.21564		-0.00882915	0.00500428	0.0776785	0.721651		-0.0112731	0.00241445	3.02643e-06	0.0118709	-	-	-	-	0
cg08929197	ZDHHC14	6	158068523	Body	Open sea	0.0130114	0.00970876	0.180189	0.884545		-	-	-	-		0.0284864	0.00699235	4.62244e-05	0.0623197		0.021827	0.00967256	0.024034	0.584577		0.0228493	0.00489407	3.0302e-06	0.0118709	+	N/A	+	+	0
cg07539709	FOXK2	17	80545454	Body	Island	0.0477775	0.0139145	0.000595524	0.361306		-	-	-	-		0.0365533	0.0110007	0.000891154	0.181826		0.0165879	0.0167385	0.321685	0.883136		0.0357715	0.00767022	3.10586e-06	0.0119375	+	N/A	+	+	3.0558
cg23060513	FARSA	19	13041124	Body	North shelf	-0.000857972	0.0157354	0.956517	0.997664		0.0271798	0.0126886	0.0321884	0.494085		0.0287941	0.00705274	4.45198e-05	0.0615312		0.0243975	0.013043	0.061408	0.694867		0.0244988	0.00525355	3.11202e-06	0.0119375	-	+	+	+	0.411149
cg01832935	-	16	51026724	IGR	Open sea	0.0074218	0.00360174	0.0393398	0.772839		0.00554994	0.00304061	0.0679598	0.620383		0.00907352	0.00309615	0.00338331	0.278227		0.0104487	0.00404302	0.00975516	0.477703		0.00786376	0.00168852	3.20537e-06	0.0120866	+	+	+	+	0
cg10402995	LOC646627	1	248903325	TSS200	Open sea	0.00847684	0.00757434	0.263075	0.910674		-	-	-	-		0.0268192	0.00573247	2.89028e-06	0.0211672		0.0142489	0.00879632	0.10526	0.755929		0.0188868	0.00405602	3.21654e-06	0.0120866	+	N/A	+	+	51.0007
cg00359590	CLU	8	27469673	TSS1500	North shelf	-0.0130961	0.00689498	0.0575159	0.806042		-0.0203103	0.00403431	4.79389e-07	0.00207211		-0.0103305	0.00583688	0.0767501	0.627842		0.00852188	0.00749506	0.255538	0.858753		-0.0129206	0.00277746	3.28843e-06	0.0122319	-	-	-	+	74.4406
cg19063564	ZNF43	19	22019059	TSS200	South shore	0.00318598	0.00522964	0.542381	0.962821		-0.0047951	0.000917661	1.73826e-07	0.00108705		0.0003473	0.0049743	0.944338	0.992633		0.00844469	0.00551079	0.125426	0.778149		-0.00407396	0.000877932	3.47729e-06	0.0126786	+	-	+	+	64.6858
cg19099049	SEMA6D	15	48011466	5'UTR	South shore	-0.00676299	0.00907026	0.455895	0.950639		-0.0165767	0.00455362	0.000272286	0.0629894		-0.0270962	0.00806697	0.000782511	0.174338		-0.00320427	0.0156559	0.837831	0.982751		-0.0164239	0.00353933	3.47737e-06	0.0126786	-	-	-	-	16.6394
cg26164488	-	2	64440295	IGR	Open sea	0.000757372	0.0132355	0.954368	0.997605		-0.0229858	0.00840336	0.00623226	0.27259		-0.0224772	0.0074695	0.00261936	0.255331		-0.0230351	0.00827304	0.00536335	0.415131		-0.0202392	0.00436838	3.60217e-06	0.0128978	+	-	-	-	0
cg16707405	CDO1	5	115152413	TSS200	Island	-0.0013181	0.00191762	0.491855	0.956599		-0.003415	0.000745697	4.65837e-06	0.00752308		-0.002441	0.0023777	0.304599	0.817806		-0.00167953	0.00335783	0.616946	0.952951		-0.00303123	0.000654298	3.60753e-06	0.0128978	-	-	-	-	0
cg05036120	ATF3	1	212793283	3'UTR	Open sea	0.00146689	0.00697706	0.833477	0.990516		0.00839571	0.00377733	0.0262389	0.462142		0.0144359	0.00291049	7.05114e-07	0.0107233		0.00299154	0.0025525	0.241196	0.852468		0.00768125	0.00166168	3.78987e-06	0.0134194	+	+	+	+	68.7201
cg20258671	DDX51	12	132626120	Body	North shore	0.0031877	0.00723519	0.659515	0.974911		-	-	-	-		0.00907377	0.00210811	1.67579e-05	0.043176		0.00689652	0.00376543	0.0670201	0.70414		0.00822837	0.00178274	3.91991e-06	0.0137476	+	N/A	+	+	0
cg12813792	C20orf85	20	56725695	TSS1500	North shore	0.0246314	0.0167569	0.141582	0.868593		0.0544678	0.023041	0.018081	0.406099		0.0440429	0.0127661	0.000560599	0.159923		0.0405281	0.0236276	0.0862932	0.733279		0.0398708	0.00864765	4.01513e-06	0.0139487	+	+	+	+	0
cg21164005	CDC42BPB	14	103410594	Body	South shelf	0.0135527	0.0108264	0.210635	0.89558		0.0176386	0.00707137	0.0126181	0.356234		0.00896187	0.00313931	0.00430739	0.299225		0.0135668	0.0051774	0.00878294	0.468293		0.0112599	0.00244482	4.11199e-06	0.0141517	+	+	+	+	0
cg06939941	PPYR1	10	47083632	1stExon	Island	0.0281023	0.00823829	0.000646829	0.363792		0.0394969	0.0087414	6.23145e-06	0.00893447		-0.00585382	0.00936281	0.531827	0.902887		0.0186852	0.0126066	0.138293	0.788841		0.0215672	0.004687	4.19499e-06	0.0142196	+	+	-	+	77.7217
cg16824319	LOC646627	1	248903933	TSS1500	Open sea	0.0119357	0.00728256	0.101224	0.846933		0.0166107	0.00751803	0.0271435	0.4677		0.0132503	0.00506791	0.00893457	0.371084		0.0157237	0.00591596	0.00786428	0.455607		0.0142626	0.00310004	4.20895e-06	0.0142196	+	+	+	+	0
cg08548748	DUSP23	1	159750361	TSS1500	North shore	0.00131521	0.00573919	0.818741	0.989481		-0.00459003	0.00141311	0.00116149	0.130297		-0.00562338	0.00323029	0.0817138	0.636712		-0.0131791	0.00352432	0.000184407	0.140888		-0.00545401	0.00118889	4.48629e-06	0.0148701	+	-	-	-	54.3539
cg06259406	FASN	17	80051518	Body	South shore	0.00166703	0.00140954	0.236937	0.903197		0.00136877	0.000339316	5.48547e-05	0.0268718		0.00189661	0.00110187	0.0852021	0.643048		0.00172986	0.00211932	0.414365	0.909563		0.00143377	0.000312576	4.49752e-06	0.0148701	+	+	+	+	0
cg15559940	PCCA	13	101171765	Body	Open sea	-0.00787393	0.00596158	0.186575	0.886823		0.00514262	0.00223848	0.0215974	0.43244		0.00411678	0.00252701	0.10329	0.669081		0.00875757	0.00199092	1.08874e-05	0.0397783		0.00574758	0.00125334	4.52263e-06	0.0148701	-	+	+	+	62.4809
cg22675922	KCNQ1DN	11	2889840	TSS1500	North shore	0.00161774	0.00184281	0.380015	0.937011		-0.00428776	0.000884378	1.24502e-06	0.00351867		-0.00489909	0.00311663	0.115969	0.685354		-0.00564201	0.00303844	0.0633281	0.698416		-0.00343064	0.000748627	4.59274e-06	0.014967	+	-	-	-	67.3768
cg01101459	-	1	234871477	IGR	Open sea	0.0253391	0.0137093	0.0645568	0.813937		0.022336	0.00709213	0.00163602	0.15216		0.0265132	0.00838917	0.00157546	0.217615		0.00441314	0.0118751	0.710168	0.967645		0.0212229	0.00463727	4.72633e-06	0.014976	+	+	+	+	0
cg21892522	LOC401052	3	10052995	TSS1500	Island	-0.00203649	0.00164862	0.21673	0.897		-0.00245238	0.000601661	4.58151e-05	0.0244293		-0.0087614	0.00323053	0.00668653	0.343323		0.00259692	0.00518031	0.616155	0.952855		-0.00253307	0.000553554	4.73911e-06	0.014976	-	-	-	+	37.5835
cg22729335	TIMM13	19	2427816	1stExon	Island	-0.017977	0.00756489	0.0174835	0.699819		-	-	-	-		-0.0255439	0.00719674	0.000386156	0.138665		-0.04936	0.0232032	0.0333958	0.626198		-0.0232667	0.00508729	4.79647e-06	0.014976	-	N/A	-	-	0
cg25325512	PIM1	6	37142220	3'UTR	South shelf	-0.0196081	0.00956141	0.0402906	0.774079		-0.0104594	0.0168952	0.535866	0.942634		-0.0299242	0.00697325	1.7764e-05	0.0433218		-0.0100035	0.0124686	0.422383	0.911815		-0.0224635	0.00491242	4.81279e-06	0.014976	-	-	-	-	0
cg07897659	CRELD2	22	50316901	Body	Island	0.00236926	0.000650824	0.00027221	0.285313		0.000927649	0.000294535	0.00163526	0.15215		0.00124413	0.000566986	0.0282145	0.499877		-0.00163341	0.00129225	0.206229	0.83537		0.00108985	0.000238381	4.83409e-06	0.014976	+	+	+	-	65.4492
cg13471188	-	2	20638399	IGR	Open sea	0.0118473	0.0181838	0.514704	0.960223		-0.0286353	0.00777101	0.0002288	0.0578429		-0.0182028	0.0057282	0.00148423	0.214703		-0.0111371	0.00753516	0.139402	0.790115		-0.0175738	0.00384409	4.83952e-06	0.014976	+	-	-	-	44.2978
cg10057295	STK24	13	99230004	TSS1500	South shore	-0.00559201	0.00923837	0.544978	0.963098		-0.0146307	0.00820078	0.0744139	0.636407		-0.015224	0.00360855	2.45527e-05	0.0509986		-0.00699699	0.00518781	0.177422	0.817316		-0.0121831	0.0026675	4.94191e-06	0.0151655	-	-	-	-	0
cg08029287	-	4	1503238	IGR	North shelf	-0.00988481	0.00819815	0.227919	0.900489		-0.00251774	0.00805859	0.754714	0.97581		-0.0220939	0.0059297	0.000194558	0.108719		-0.0218472	0.00673937	0.00118808	0.267326		-0.0160428	0.00351941	5.1547e-06	0.0156877	-	-	-	-	41.9078
cg00310412	SEMA7A	15	74724918	Body	North shore	-0.0265129	0.00826531	0.00133787	0.439734		-0.0227676	0.00758001	0.00266778	0.191249		-0.028331	0.0069412	4.47335e-05	0.0615312		0.0095304	0.00757502	0.208343	0.836456		-0.0171773	0.00377358	5.31378e-06	0.0160393	-	-	-	+	82.1775
cg15578015	HES4	1	934409	3'UTR	Island	-0.00132463	0.000650875	0.0418349	0.778153		-0.00178816	0.0004249	2.57151e-05	0.0181253		9.0581e-05	0.00146768	0.950788	0.993508		-0.00107693	0.00135632	0.427189	0.912967		-0.001524	0.000335064	5.40587e-06	0.0161846	-	-	+	-	0
cg07204747	FCHSD1	5	141030761	Body	North shore	-0.000924106	0.000601325	0.124347	0.859901		-0.0020294	0.000513597	7.77123e-05	0.0330078		-0.00398677	0.00149245	0.00755588	0.354859		-0.000803714	0.00194989	0.680204	0.96318		-0.0016854	0.000370917	5.52271e-06	0.0163946	-	-	-	-	35.2568
cg01125608	CEP72	5	646071	Body	Island	0.00735466	0.004028	0.067868	0.818438		0.00358278	0.000856027	2.84714e-05	0.0190524		0.00135895	0.0019922	0.495154	0.891135		0.00321521	0.00273853	0.24037	0.852116		0.00337475	0.000742966	5.56505e-06	0.0163946	+	+	+	+	0
cg24874638	C3orf33	3	155524191	TSS200	South shore	0.000345738	0.00132227	0.793727	0.987256		-0.00212074	0.000436317	1.17064e-06	0.0033733		-0.00317181	0.00242742	0.19133	0.752655		0.00092011	0.00223971	0.681207	0.963229		-0.00182391	0.000401808	5.6455e-06	0.0164996	+	-	-	+	39.5722
cg01878435	CD86	3	121774218	TSS200	Open sea	0.00894705	0.00970848	0.356752	0.932306		-	-	-	-		0.00957124	0.00301274	0.00148845	0.214703		0.0107206	0.00344273	0.00184587	0.302574		0.0100116	0.0022078	5.76952e-06	0.0167293	+	N/A	+	+	0
cg02569115	TIMP2	17	76922138	TSS1500	South shore	-0.0105238	0.00956316	0.271136	0.912295		-0.00198327	0.0133794	0.882159	0.989888		-0.0247579	0.00743597	0.000870067	0.179698		-0.0235548	0.00690461	0.000646141	0.217515		-0.0192147	0.00424163	5.89777e-06	0.0169471	-	-	-	-	12.6752
cg15652120	ELK3	12	96588210	5'UTR	North shore	0.00139676	0.00242524	0.564666	0.964358		-0.0071542	0.00134017	9.38329e-08	0.000665479		-0.00466192	0.00241419	0.0534767	0.580113		0.00157082	0.00393268	0.689578	0.964602		-0.00461475	0.00101902	5.93669e-06	0.0169471	+	-	-	+	75.4278
cg16111980	NXNL1	19	17566613	Body	Island	-0.00688769	0.0134925	0.609714	0.969536		-	-	-	-		-0.0535097	0.0109372	9.95851e-07	0.0126456		-0.0449305	0.0235595	0.0565064	0.685846		-0.0361629	0.0079925	6.05089e-06	0.0169735	-	N/A	-	-	72.8326
cg00418068	-	1	33895505	IGR	North shore	0.00390847	0.00457193	0.392616	0.93968		0.015013	0.00279543	7.84921e-08	0.000665479		0.00233783	0.00401591	0.56047	0.911788		0.00147745	0.00808494	0.855001	0.984506		0.00899098	0.00198766	6.08537e-06	0.0169735	+	+	+	+	68.3707
cg07985890	NEAT1	11	65190999	Body	Island	-0.00184598	0.00103446	0.0743443	0.827315		-0.00368831	0.000828841	8.58864e-06	0.0103193		-9.01703e-05	0.00408333	0.982382	0.997948		-0.00118612	0.0034527	0.731197	0.970313		-0.0028409	0.000628198	6.11705e-06	0.0169735	-	-	-	-	0
cg25761397	RPP21	6	30314048	Body	South shore	0.00288475	0.00261407	0.26979	0.911973		-	-	-	-		0.00582387	0.00146466	7.00048e-05	0.0753778		0.015523	0.00561567	0.00570574	0.420011		0.00563363	0.00124592	6.13506e-06	0.0169735	+	N/A	+	+	52.6504
cg25461508	RGS14	5	176784715	TSS200	Open sea	0.00224056	0.00551738	0.684676	0.977468		-0.00633085	0.00145017	1.26775e-05	0.0120981		-0.00324666	0.00415899	0.435017	0.871034		-0.00739725	0.00403127	0.0665104	0.703316		-0.00570276	0.00126218	6.23674e-06	0.0169735	+	-	-	-	0
cg03739609	LST1	6	31555016	Body	Open sea	-0.00959437	0.00793422	0.226571	0.900049		-0.0149913	0.00750614	0.0458027	0.552012		-0.0220171	0.00575765	0.000131317	0.0968557		-0.012791	0.00856061	0.135131	0.78593		-0.0162332	0.00359338	6.25641e-06	0.0169735	-	-	-	-	0
cg18926409	-	15	65174571	IGR	Open sea	-0.0187412	0.00901302	0.0375853	0.768797		-0.0144566	0.00405704	0.00036617	0.0739695		-0.00737806	0.00404803	0.0683592	0.612347		-0.00953629	0.00619712	0.123847	0.775969		-0.0112882	0.00249899	6.26859e-06	0.0169735	-	-	-	-	0
cg07936109	NXNL1	19	17566626	Body	Island	-0.000614265	0.0126716	0.961337	0.997915		-	-	-	-		-0.0364779	0.00756558	1.4244e-06	0.015895		-0.0443819	0.0237831	0.0620254	0.695968		-0.0282562	0.00626634	6.50711e-06	0.0174908	-	N/A	-	-	68.7463
cg14032465	-	9	74278132	IGR	Open sea	-0.0106544	0.00734462	0.146882	0.86928		-0.0100182	0.002744	0.000261253	0.0616443		-0.00956188	0.00423017	0.0237966	0.47797		-0.00446325	0.0049389	0.366158	0.896876		-0.00904558	0.00200713	6.58339e-06	0.0175158	-	-	-	-	0
cg03396324	FAM131A	3	184060570	Body	South shelf	0.0013714	0.00371503	0.712017	0.9799		0.00276857	0.000750858	0.000226729	0.0577676		0.00204139	0.00102233	0.0458462	0.559932		0.00339747	0.00189464	0.0729418	0.714263		0.00256679	0.00056966	6.61156e-06	0.0175158	+	+	+	+	0
cg20936475	MANF	3	51422676	TSS200	Island	-0.000759398	0.00071974	0.29138	0.917251		-0.00136558	0.000302807	6.49077e-06	0.00906227		0.000778997	0.00145289	0.59184	0.920014		-0.00179037	0.00163756	0.274253	0.865983		-0.00121739	0.000270338	6.69362e-06	0.0175797	-	-	+	-	0
cg17733447	SP6	17	45929399	5'UTR	South shore	-0.0372944	0.0128969	0.00383118	0.55396		-0.0375041	0.015539	0.015798	0.386809		-0.00550377	0.0173957	0.751709	0.957961		-0.0573107	0.0176821	0.00119037	0.267326		-0.034883	0.0077483	6.73114e-06	0.0175797	-	-	-	-	33.6948
cg07970658	SNX8	7	2314896	Body	North shelf	0.00297762	0.00157861	0.0592634	0.808841		-0.00192902	0.000399521	1.37677e-06	0.0038176		-0.0023786	0.00187355	0.204239	0.762176		-0.00392088	0.00330222	0.235091	0.849562		-0.00169357	0.000376812	6.97402e-06	0.0180857	+	-	-	-	69.0465
cg21986035	-	7	1847762	IGR	Open sea	0.0140266	0.00498783	0.00492102	0.583251		0.00797233	0.00381934	0.0368558	0.516643		-0.00145722	0.00436155	0.7383	0.954951		0.00956997	0.00252626	0.000151743	0.132415		0.00796604	0.0017733	7.04863e-06	0.0181514	+	+	-	+	54.1802
cg08365982	CAV3	3	8775601	1stExon	Open sea	-0.000893344	0.00526912	0.865369	0.993234		0.0218506	0.00319606	8.10177e-12	5.55596e-07		0.00355892	0.00360394	0.323394	0.827003		-0.00798397	0.00631378	0.206039	0.835339		0.00924038	0.0020585	7.15943e-06	0.0181719	-	+	+	-	89.7238
cg14179433	DPP8	15	65809620	5'UTR	North shore	-0.000318385	0.000839518	0.704504	0.979406		-0.00261238	0.000566658	4.02382e-06	0.00691874		-0.00695894	0.00258157	0.00702572	0.347949		-0.00150842	0.00245119	0.538302	0.938072		-0.00203782	0.000454094	7.20113e-06	0.0181719	-	-	-	-	66.3047
cg27589809	CISH	3	50650410	TSS1500	South shore	-0.0284384	0.00852776	0.000853593	0.389028		-0.0297587	0.0159449	0.0619925	0.605016		-0.0402971	0.0123021	0.00105426	0.191959		-0.00371414	0.0113497	0.743483	0.971629		-0.0250572	0.0055854	7.25044e-06	0.0181719	-	-	-	-	43.5563
cg15123742	CSGALNACT1	8	19318545	Body	North shore	0.0151893	0.00430288	0.000415493	0.327018		0.0186917	0.00553217	0.000728231	0.10591		0.00060674	0.00549386	0.912061	0.987992		0.00882867	0.00523412	0.0916508	0.74012		0.0113454	0.00252926	7.26954e-06	0.0181719	+	+	+	+	54.6372
cg16681268	ASZ1	7	117067616	TSS200	Island	-0.0045123	0.0126594	0.721512	0.980713		0.0234228	0.00617796	0.000149835	0.0468548		0.0105794	0.00489094	0.030536	0.510985		0.0323876	0.0112117	0.00386782	0.379111		0.0156381	0.00348791	7.3419e-06	0.0181719	-	+	+	+	59.5851
cg18843856	GLI2	2	121651050	Body	Open sea	0.00836634	0.00666849	0.209621	0.895527		0.0257164	0.00699356	0.000235854	0.0587482		0.010141	0.00669472	0.12983	0.699984		0.0137124	0.00535519	0.0104497	0.4863		0.0141671	0.00316046	7.37331e-06	0.0181719	+	+	+	+	22.1332
cg02849956	-	19	4634827	IGR	North shore	0.00739642	0.00972916	0.447115	0.949384		-0.0241711	0.00540726	7.81772e-06	0.00979701		-0.0152626	0.00472839	0.00124716	0.204664		7.7226e-05	0.00899933	0.993153	0.999294		-0.014044	0.00313357	7.40202e-06	0.0181719	+	-	-	+	72.4586
cg01395047	TLR9	3	52260349	TSS200	Open sea	0.00675314	0.005165	0.19105	0.888972		0.00794119	0.00351828	0.0240004	0.449183		0.0129938	0.00343783	0.000157042	0.10356		0.00540247	0.00525361	0.303792	0.876321		0.00915817	0.00204502	7.52443e-06	0.0183406	+	+	+	+	0
cg13165240	C17orf85	17	3715743	3'UTR	Open sea	0.0218852	0.00979261	0.0254258	0.736826		0.0398145	0.00949448	2.74756e-05	0.0187952		0.0119858	0.0080456	0.136294	0.706002		0.0109164	0.00778121	0.160641	0.80621		0.0193575	0.00432396	7.57699e-06	0.0183406	+	+	+	+	55.3925
cg17517598	FADS3	11	61659090	TSS200	Island	-0.00246153	0.00107333	0.0218282	0.724176		-0.00258289	0.00317601	0.416075	0.913291		-0.00903951	0.00219603	3.84998e-05	0.0592154		-0.00492884	0.00224678	0.0282544	0.603502		-0.00382011	0.000853544	7.62016e-06	0.0183406	-	-	-	-	60.7656
cg22333471	-	19	36480971	IGR	North shelf	0.0158247	0.00760367	0.0374159	0.768539		-	-	-	-		0.0177019	0.00532494	0.000886264	0.181516		0.0212482	0.00968344	0.0282152	0.603385		0.0177866	0.0039769	7.73246e-06	0.0184431	+	N/A	+	+	0
cg25919221	CA6	1	9006680	Body	Open sea	-0.0144542	0.0143899	0.315153	0.924132		-0.0398183	0.0128976	0.00202011	0.169162		-0.0280679	0.0128521	0.0289687	0.503622		-0.0217344	0.00836621	0.00938016	0.473778		-0.0253229	0.00566302	7.76292e-06	0.0184431	-	-	-	-	0
cg17855783	DNAJC16	1	15853005	TSS1500	North shore	-5.31363e-05	0.00278603	0.984783	0.998974		-0.00187759	0.000411986	5.17843e-06	0.0079689		-0.00340588	0.00221603	0.12431	0.694579		0.00368395	0.00270903	0.173868	0.814637		-0.00177042	0.000396514	8.00847e-06	0.0187899	-	-	-	+	40.5479
cg19090761	KCNA6	12	4923404	3'UTR	South shelf	0.00662688	0.00509056	0.192986	0.889335		0.0064293	0.00161232	6.67452e-05	0.0301164		0.00466881	0.0053936	0.386698	0.853178		0.00670276	0.00514449	0.192609	0.826792		0.0063434	0.00142073	8.01092e-06	0.0187899	+	+	+	+	0
cg12297292	DCUN1D2	13	114126424	Body	Open sea	0.0102439	0.00724989	0.157665	0.875794		0.0148605	0.00555095	0.00742606	0.290665		0.0103508	0.00341006	0.00240244	0.249351		0.00689355	0.0040578	0.0893494	0.73697		0.0100196	0.00224616	8.16649e-06	0.0189045	+	+	+	+	0
cg25267392	-	2	119066331	IGR	Open sea	0.0076876	0.00420354	0.0674236	0.817694		0.00329229	0.00114214	0.00394449	0.227151		0.00571768	0.00281705	0.0423903	0.549452		0.00857461	0.00308763	0.00548485	0.418382		0.00434387	0.000974006	8.20361e-06	0.0189045	+	+	+	+	16.5692
cg23108037	MEGF6	1	3507069	Body	Open sea	-0.00139377	0.0101339	0.890608	0.99452		0.0139464	0.0135201	0.302292	0.870983		0.022026	0.00464807	2.1504e-06	0.0175974		0.00871161	0.00545145	0.110035	0.762362		0.0144557	0.00324197	8.23732e-06	0.0189045	-	+	+	+	51.6945
cg19571293	CNN2	19	1028488	Body	Island	-0.00768254	0.00357992	0.0318724	0.758102		-0.0127093	0.0137838	0.356503	0.893761		-0.0192503	0.0047127	4.41221e-05	0.0615312		-0.00881858	0.00671537	0.189117	0.82487		-0.0114867	0.00257776	8.34772e-06	0.0189045	-	-	-	-	25.1637
cg03985718	TGFBRAP1	2	105924245	Body	Open sea	0.00959171	0.0123851	0.438662	0.947914		0.0142125	0.00949716	0.134523	0.742318		0.0137431	0.00474956	0.00380918	0.287665		0.017079	0.00568584	0.00266646	0.338823		0.0146188	0.00328146	8.39027e-06	0.0189045	+	+	+	+	0
cg22647738	CCL16	17	34304462	3'UTR	Open sea	0.0182258	0.0167373	0.276182	0.913885		0.00410189	0.0101222	0.685303	0.967328		0.0239219	0.00823606	0.00367804	0.285024		0.0270663	0.0073184	0.000216969	0.148927		0.0206044	0.00462533	8.40103e-06	0.0189045	+	+	+	+	17.1281
cg19782271	STK10	5	171616253	TSS1500	South shore	-0.0413378	0.0171079	0.0156789	0.687515		-	-	-	-		-0.0475168	0.0141061	0.000755703	0.172742		-0.0363234	0.0214679	0.0906489	0.739224		-0.0432387	0.00970732	8.41914e-06	0.0189045	-	N/A	-	-	0
cg16158874	GPR4	19	46095562	5'UTR	South shore	0.0105167	0.00699377	0.132654	0.86311		0.0122697	0.00779679	0.11556	0.714435		0.0183072	0.00515269	0.000380945	0.138062		0.013276	0.00718259	0.0645498	0.699602		0.0145165	0.00326263	8.61471e-06	0.0192264	+	+	+	+	0
cg15124109	MRPL24	1	156711332	TSS1500	South shore	0.000938052	0.0039313	0.811407	0.98892		-0.00374199	0.000870795	1.72958e-05	0.0142399		-0.00370428	0.00388356	0.340167	0.834303		-0.0038893	0.0029736	0.190893	0.825761		-0.0035573	0.000799906	8.70199e-06	0.0192879	+	-	-	-	0
cg02264082	-	3	130235850	IGR	North shore	-0.00723151	0.00286667	0.0116485	0.656073		-0.0075691	0.00168947	7.45879e-06	0.00965776		0.013779	0.00759132	0.0695082	0.614676		0.0211546	0.0115466	0.0669359	0.704087		-0.0063073	0.00141864	8.74701e-06	0.0192879	-	-	+	+	77.4764
cg05661273	C7orf63	7	89874187	TSS1500	North shore	0.0144658	0.00803204	0.0717009	0.82401		-	-	-	-		0.00944477	0.00501352	0.0595839	0.59396		0.0147828	0.00399685	0.000216777	0.148927		0.0129396	0.00291255	8.88342e-06	0.0194721	+	N/A	+	+	0
cg22043381	ZHX2	8	123850540	5'UTR	Open sea	-0.00626703	0.0152384	0.680879	0.977069		0.00507351	0.00774333	0.512332	0.93808		0.0195256	0.00515112	0.000150306	0.101747		0.0246615	0.00757703	0.00113484	0.262967		0.0160738	0.00362523	9.25576e-06	0.0201682	-	+	+	+	49.1625
cg27027375	S100P	4	6695319	TSS1500	Open sea	0.0113336	0.00950774	0.233247	0.902161		0.0188842	0.00579443	0.00111796	0.128307		0.010699	0.00380638	0.00494163	0.31304		0.00800947	0.00628097	0.20224	0.832924		0.0120497	0.0027195	9.38622e-06	0.0203322	+	+	+	+	0
cg05850338	-	17	79933123	IGR	North shelf	0.0268136	0.0152105	0.0779283	0.828575		0.025938	0.0066973	0.000107544	0.0397925		0.0166167	0.00864405	0.0545644	0.582904		0.00657115	0.0114503	0.566047	0.943656		0.0202967	0.00458217	9.4451e-06	0.02034	+	+	+	+	0
cg14059221	GOSR1	17	28803808	TSS1500	North shore	0.0122773	0.00689243	0.074868	0.827969		-0.00743261	0.00151486	9.27246e-07	0.00290861		-0.00349911	0.00254765	0.169609	0.736798		-0.00176241	0.00411497	0.668438	0.961315		-0.00540888	0.00122174	9.54722e-06	0.020387	+	-	-	-	69.1243
cg11213396	-	5	174337477	IGR	Open sea	-0.00138227	0.00157325	0.379613	0.937011		-0.00420471	0.000832745	4.43625e-07	0.002051		0.0013374	0.00310996	0.667169	0.939438		0.0012121	0.00302595	0.688739	0.964408		-0.00308509	0.000696959	9.57762e-06	0.020387	-	-	+	+	57.2532
cg23066159	KLK7	19	51481472	Body	Open sea	0.0133053	0.0127284	0.295874	0.91875		0.0183984	0.0194424	0.343994	0.888968		0.0308691	0.0113039	0.0063172	0.337194		0.0604969	0.0149664	5.29541e-05	0.0890424		0.0304366	0.00688292	9.77685e-06	0.0206915	+	+	+	+	51.8496
cg06807926	FASTK	7	150773709	3'UTR	North shelf	0.00831438	0.0117457	0.479027	0.954658		0.00885697	0.00868103	0.307602	0.874165		0.00846597	0.00540865	0.117521	0.687241		0.018716	0.00437406	1.8785e-05	0.0532119		0.0135126	0.00305753	9.89542e-06	0.0208227	+	+	+	+	0
cg23948843	-	2	164204752	IGR	Island	-0.0825235	0.0176238	2.83398e-06	0.0621119		-0.0264338	0.0118866	0.0261603	0.46188		-0.025973	0.0148944	0.0811918	0.6358		-0.00219322	0.021622	0.919205	0.991868		-0.033909	0.00768236	1.01536e-05	0.0212445	-	-	-	-	71.2645
cg00872270	ZNF213	16	3190814	Body	Island	0.0116168	0.00262759	9.82049e-06	0.09814		0.00466345	0.00397012	0.24014	0.836368		0.0102347	0.00479963	0.032974	0.520311		0.000875658	0.00392894	0.823634	0.981376		0.0078346	0.00177759	1.04604e-05	0.0213993	+	+	+	+	50.7967
cg06122613	PI4KB	1	151297900	Body	North shelf	0.0300326	0.0140826	0.0329577	0.760196		0.0230927	0.0133807	0.0843805	0.659313		0.0206809	0.0064865	0.00143113	0.21196		0.0178252	0.0119528	0.135882	0.786564		0.0216626	0.00491507	1.04629e-05	0.0213993	+	+	+	+	0
cg00307662	ASPHD1	16	29917305	3'UTR	Open sea	0.0199804	0.00846781	0.0182958	0.703866		0.0114302	0.0068337	0.0944005	0.678587		0.00953577	0.00273784	0.000495917	0.153206		0.00612604	0.00783343	0.434192	0.915035		0.0102418	0.00232454	1.05324e-05	0.0213993	+	+	+	+	0
cg22791948	-	5	3932193	IGR	Open sea	0.00379026	0.00262595	0.148911	0.870066		0.00792603	0.00211091	0.000173479	0.0506351		0.00378737	0.00180733	0.0361212	0.5306		0.00389326	0.00313798	0.214721	0.839086		0.0049969	0.00113436	1.05764e-05	0.0213993	+	+	+	+	0
cg22745369	-	6	3517953	IGR	Open sea	0.0200652	0.0163524	0.219805	0.897757		0.0113698	0.0184747	0.538273	0.942961		0.0345495	0.00930593	0.000205113	0.109946		0.0270145	0.011756	0.0215653	0.570176		0.0276111	0.00626807	1.05768e-05	0.0213993	+	+	+	+	0
cg05608541	C11orf21	11	2321770	Body	Open sea	0.00548626	0.00567528	0.333697	0.927559		-0.0103353	0.00193233	8.86138e-08	0.000665479		0.00170529	0.00332227	0.607749	0.92459		-0.00845007	0.00406517	0.0376492	0.642218		-0.00656584	0.00149075	1.06081e-05	0.0213993	+	-	+	-	79.6308
cg23791442	POLDIP3	22	43010704	Body	Island	-0.000274523	0.000390427	0.481971	0.954903		-0.000987724	0.000230594	1.84061e-05	0.0149447		-0.00159587	0.000841136	0.0577905	0.590378		-0.000663896	0.00123715	0.591521	0.948681		-0.000840794	0.000190924	1.06362e-05	0.0213993	-	-	-	-	10.07
cg25722945	-	10	28063252	IGR	Open sea	-0.00164659	0.0146795	0.910689	0.995553		-0.00531173	0.00255735	0.0377971	0.520446		-0.0126969	0.00305823	3.30017e-05	0.0573246		-0.00529806	0.00382681	0.166218	0.810234		-0.00763082	0.00173357	1.07357e-05	0.0213993	-	-	-	-	26.9042
cg06821993	CSMD3	8	114449011	1stExon	South shelf	-0.0214727	0.00886347	0.0154096	0.684529		-0.017992	0.0046228	9.942e-05	0.0385512		-0.00957912	0.0071666	0.181342	0.745677		0.00286106	0.012769	0.822708	0.981282		-0.0150858	0.00342742	1.07505e-05	0.0213993	-	-	-	+	13.8009
cg13731761	C11orf21	11	2321780	Body	Open sea	-0.00582902	0.00515324	0.257998	0.909415		-0.00677469	0.0019847	0.000641429	0.0992185		-0.0040782	0.00275489	0.138781	0.708447		-0.00780877	0.00345216	0.0236978	0.582913		-0.00617505	0.00140414	1.09382e-05	0.0214424	-	-	-	-	0
cg05106206	RBM15B	3	51429142	1stExon	Island	-0.00312759	0.00197796	0.113828	0.853339		-0.00232066	0.000526757	1.05511e-05	0.0112362		0.00173155	0.00254419	0.496131	0.891507		0.000800813	0.00471867	0.865237	0.985704		-0.0021827	0.000496355	1.09525e-05	0.0214424	-	-	+	+	2.07522
cg02033182	ANKRD11	16	89337334	Body	South shelf	-0.00231294	0.0103439	0.823065	0.989888		-0.00483338	0.00549633	0.379194	0.901961		0.0172639	0.00326236	1.21092e-07	0.00405381		0.0121489	0.00594429	0.0409733	0.651569		0.0108332	0.00246401	1.09984e-05	0.0214424	-	-	+	+	78.0611
cg00844074	MCF2L	13	113701892	Body	Island	0.00246542	0.0019813	0.213371	0.896009		0.00404143	0.00119633	0.000729641	0.106002		0.00402991	0.00151347	0.00775169	0.357512		0.00166598	0.00214861	0.438118	0.916005		0.00346815	0.000788935	1.10271e-05	0.0214424	+	+	+	+	0
cg26073542	OSBPL5	11	3174128	5'UTR	Open sea	0.00373672	0.00869173	0.667256	0.975612		-	-	-	-		0.0248433	0.00578605	1.75752e-05	0.043176		0.0201941	0.00920261	0.0282076	0.603385		0.018756	0.00426731	1.10633e-05	0.0214424	+	N/A	+	+	51.4238
cg26957471	ANKRD11	16	89363967	Body	Open sea	0.00358301	0.00682612	0.599655	0.968549		0.00960953	0.00738434	0.193142	0.802263		0.00957344	0.00440487	0.0297521	0.507062		0.0122562	0.00328434	0.000190174	0.142441		0.0102299	0.00233098	1.14058e-05	0.0219467	+	+	+	+	0
cg27019245	MICB	6	31465716	TSS200	Island	-0.000173235	0.000903755	0.84799	0.991814		-0.00134222	0.000333883	5.81869e-05	0.0278996		-0.00190466	0.00107257	0.0757673	0.625926		-0.00130368	0.000979078	0.183012	0.820883		-0.00126107	0.000287394	1.14427e-05	0.0219467	-	-	-	-	0
cg01275932	SEC16A	9	139367244	Body	Island	0.0190946	0.00990551	0.0538958	0.800396		0.0163132	0.00893975	0.0680315	0.620476		0.0147994	0.00581832	0.010972	0.394065		0.0156741	0.00647089	0.0154248	0.529092		0.0158977	0.00362438	1.15285e-05	0.0219866	+	+	+	+	0
cg14943002	DDB2	11	47256035	Body	Open sea	0.0180078	0.00407398	9.86066e-06	0.09814		0.000921253	0.00616473	0.881207	0.989861		0.00948459	0.0044371	0.0325521	0.518971		0.00666933	0.00557173	0.231309	0.847914		0.0106494	0.00242844	1.15829e-05	0.0219866	+	+	+	+	52.6196
cg02149193	EP400	12	132512069	Body	North shelf	0.00281798	0.00283999	0.321076	0.924677		-	-	-	-		0.00630806	0.0016692	0.000157405	0.10356		0.0108993	0.00425727	0.0104624	0.4863		0.00597466	0.00136327	1.1728e-05	0.0221478	+	N/A	+	+	23.4724
cg19411729	CCL5	17	34207663	TSS1500	Open sea	-0.0110416	0.00943768	0.24202	0.905255		-0.0186616	0.00962306	0.0524693	0.575897		-0.019184	0.00581155	0.000963395	0.187377		-0.0115246	0.00552903	0.0371251	0.640712		-0.0150628	0.00344325	1.2166e-05	0.0228578	-	-	-	-	0
cg16316183	SLC15A4	12	129299465	Body	Open sea	0.00386368	0.00826703	0.640242	0.972451		0.0248085	0.00979375	0.011306	0.341599		0.0182344	0.0054497	0.000819993	0.176174		0.014979	0.00711718	0.035324	0.634483		0.0156092	0.00356983	1.22809e-05	0.0229566	+	+	+	+	4.48198
cg02386353	-	5	92947632	IGR	Open sea	-0.0391583	0.0103947	0.000165125	0.254423		-0.00111268	0.00884196	0.899858	0.991514		-0.0274035	0.00757114	0.00029521	0.126594		-0.0142579	0.0160661	0.374836	0.899397		-0.0209831	0.00480207	1.24473e-05	0.02315	-	-	-	-	66.6737
cg16436164	-	12	19936663	IGR	Open sea	0.028286	0.0142613	0.047322	0.791624		0.00558308	0.0173006	0.746915	0.975093		0.0399399	0.00972929	4.04104e-05	0.0597466		0.0270233	0.0246297	0.272562	0.865442		0.0304932	0.00698934	1.28398e-05	0.0236716	+	+	+	+	1.9509
cg14794577	SP1	12	53774438	5'UTR	Island	-0.00191222	0.000792631	0.0158439	0.688519		-0.00272507	0.000838134	0.00114856	0.129666		-0.00707793	0.00247989	0.00431557	0.299297		0.000638037	0.00249147	0.797882	0.978279		-0.0023873	0.000547263	1.28728e-05	0.0236716	-	-	-	+	46.1765
cg25364972	-	2	217075573	IGR	Open sea	0.0486508	0.01641	0.00302978	0.520342		-	-	-	-		0.0236265	0.00663666	0.000370845	0.137252		0.0115245	0.0100867	0.25323	0.857671		0.0229086	0.00525253	1.29206e-05	0.0236716	+	N/A	+	+	46.6137
cg17479280	MEF2D	1	156466088	5'UTR	North shelf	0.00553998	0.00895695	0.536238	0.962502		-	-	-	-		0.0138242	0.00371613	0.000199189	0.109891		0.00999046	0.00416556	0.0164694	0.537259		0.0115492	0.00264899	1.30143e-05	0.0237183	+	N/A	+	+	0
cg24368861	TLN2	15	63132785	Body	Open sea	0.0120239	0.00472489	0.0109337	0.651932		0.00850224	0.00250604	0.000692067	0.103419		0.00441625	0.0018012	0.0142129	0.422023		0.00135557	0.00340754	0.690767	0.964731		0.00563253	0.00129274	1.31836e-05	0.0237183	+	+	+	+	42.0009
cg03628820	GATA4	8	11607557	Body	Island	0.0175645	0.0122246	0.15077	0.871329		0.0156746	0.00724182	0.0304297	0.485596		0.0210991	0.00608599	0.000526631	0.156479		0.0121613	0.014129	0.389387	0.903608		0.0181241	0.00416063	1.32407e-05	0.0237183	+	+	+	+	0
cg20533982	ESYT2	7	158533927	Body	Open sea	-0.00370648	0.00878119	0.672957	0.976453		-	-	-	-		0.00943682	0.00382149	0.0135337	0.416676		0.0126899	0.00318716	6.84656e-05	0.0960529		0.0102695	0.00235775	1.32678e-05	0.0237183	-	N/A	+	+	36.6551
cg12988813	JAZF1	7	27946471	Body	Open sea	-0.0309351	0.0199994	0.121911	0.858201		-0.00495058	0.00223708	0.0269004	0.466143		-0.00878801	0.00268704	0.00107352	0.193969		-0.00709777	0.00370768	0.0555766	0.684818		-0.00677048	0.001555	1.33664e-05	0.0237183	-	-	-	-	0
cg04436255	MT1A	16	56672184	TSS1500	Island	-0.00078301	0.00378777	0.836228	0.990832		-0.0127616	0.00301835	2.35771e-05	0.0173637		-0.0149437	0.00566253	0.00831385	0.363976		-0.0146327	0.0113673	0.198003	0.830002		-0.00931653	0.00213985	1.33783e-05	0.0237183	-	-	-	-	60.4463
cg20967028	ART4	12	14996272	5'UTR	Open sea	-0.00354496	0.0101253	0.726256	0.981125		0.00980241	0.00218645	7.35151e-06	0.00960346		0.00457993	0.00273922	0.0945276	0.657109		0.00273362	0.00431332	0.526236	0.935794		0.00683127	0.00156949	1.34576e-05	0.0237183	-	+	+	+	32.9574
cg20697417	-	1	41786797	IGR	Open sea	-0.00402126	0.00863483	0.641429	0.972497		0.0229	0.00801388	0.00426932	0.235079		0.0272284	0.00856539	0.00147843	0.214596		0.0293195	0.00929572	0.00160999	0.288703		0.0186964	0.00429593	1.34832e-05	0.0237183	-	+	+	+	68.4049
cg13452961	-	9	129468985	IGR	South shore	0.000635992	0.00692823	0.926859	0.996182		-0.015678	0.00410061	0.000131656	0.0439237		-0.0149195	0.006294	0.0177672	0.443182		-0.0118463	0.00680452	0.081693	0.727925		-0.0122034	0.00280447	1.35257e-05	0.0237183	+	-	-	-	30.8967
cg09409496	DYRK1A	21	38738374	TSS1500	Open sea	-0.00370338	0.000939293	8.05606e-05	0.207959		-0.00201673	0.00422973	0.633505	0.959558		-0.00492622	0.00331794	0.137617	0.707332		-0.00369904	0.003335	0.267362	0.863373		-0.00371536	0.000854333	1.36859e-05	0.0238487	-	-	-	-	0
cg08291886	ARMC1	8	66546652	TSS1500	South shore	0.0129416	0.00818589	0.113885	0.853357		-0.00258168	0.000642606	5.88159e-05	0.028001		-0.00437059	0.00263642	0.0973633	0.661046		-0.00344137	0.00266534	0.19665	0.829084		-0.0026356	0.000606205	1.37574e-05	0.0238487	+	-	-	-	27.7575
cg27207500	ANKLE2	12	133317906	Body	Open sea	0.0127269	0.00616446	0.0389638	0.771672		0.00350061	0.00165929	0.0348843	0.507371		0.00420545	0.00323416	0.193492	0.754248		0.00918162	0.00248315	0.00021768	0.148997		0.00540314	0.00124293	1.37944e-05	0.0238487	+	+	+	+	42.0707
cg22736323	PDGFRA	4	55095529	1stExon	North shore	-0.0372529	0.0132275	0.00485782	0.578857		-0.00899299	0.0157118	0.56707	0.94935		-0.0329785	0.0109839	0.00267834	0.257362		-0.0353592	0.0180961	0.0507048	0.674889		-0.0298773	0.00688289	1.4196e-05	0.0243226	-	-	-	-	0
cg14425843	SAMD9	7	92729833	3'UTR	Open sea	-0.0249654	0.0187367	0.182717	0.885312		0.00396918	0.000885149	7.31886e-06	0.00960346		-0.00146585	0.00218957	0.503197	0.893943		0.00464128	0.00219613	0.0345678	0.631089		0.00333399	0.000768069	1.42006e-05	0.0243226	-	+	-	+	62.2926
cg13221499	-	1	145829633	IGR	South shelf	-0.0221026	0.00959343	0.0212267	0.720135		0.00446006	0.00151776	0.00329718	0.210717		0.00909638	0.00280768	0.00119603	0.202683		0.00639342	0.00291245	0.0281492	0.603211		0.00522479	0.00120411	1.4304e-05	0.0243671	-	+	+	+	71.2384
cg00948114	C6orf35	6	157745216	5'UTR	Island	-0.00254543	0.00511198	0.61853	0.97021		-	-	-	-		0.0115627	0.00466411	0.0131725	0.412772		0.0123789	0.00282439	1.1714e-05	0.040987		0.00947502	0.0021843	1.43921e-05	0.0243671	-	N/A	+	+	70.5302
cg07863994	TYMP	22	50964211	Body	Island	-0.00062865	0.000343354	0.0671144	0.817002		-0.00126675	0.000377606	0.000794548	0.109968		-0.00177876	0.00155788	0.253543	0.791662		-0.00371982	0.00116534	0.00141266	0.281348		-0.00106276	0.000245115	1.45267e-05	0.0243671	-	-	-	-	58.9059
cg11758127	PRKCZ	1	2002884	Body	North shelf	0.00238616	0.00612869	0.697023	0.978684		-	-	-	-		-0.00905735	0.00277481	0.001098	0.196128		-0.0109637	0.00319479	0.000599696	0.214765		-0.00859409	0.00198234	1.45536e-05	0.0243671	+	N/A	-	-	47.2004
cg12736206	ZC3H11A	1	203787773	Body	Open sea	0.01485	0.00791557	0.0606478	0.809676		0.0173596	0.00525888	0.000963374	0.120277		0.01388	0.00469041	0.0030842	0.269949		-0.00165065	0.00766626	0.829523	0.981811		0.012807	0.00295413	1.45575e-05	0.0243671	+	+	+	-	32.2023
cg09092280	-	8	62646214	IGR	Open sea	-0.00570537	0.0104065	0.583521	0.966779		-0.0282438	0.00565635	5.936e-07	0.00234432		-0.011957	0.00656341	0.0684897	0.612593		0.000945555	0.00874088	0.913856	0.991455		-0.0156352	0.00360864	1.4729e-05	0.0244176	-	-	-	+	69.3619
cg14875449	PXK	3	58318760	1stExon	Island	-0.00123194	0.000516968	0.017172	0.697852		-0.00413752	0.000820843	4.64151e-07	0.00206845		-0.000195756	0.00222426	0.929869	0.990475		0.00107911	0.00168961	0.523035	0.935092		-0.00180189	0.000416006	1.48164e-05	0.0244176	-	-	-	+	76.4533
cg19187145	SECISBP2L	15	49338251	Body	North shore	0.00112754	0.00235032	0.631414	0.971428		-0.00279982	0.000610279	4.47994e-06	0.00733496		-0.00311368	0.00240198	0.194874	0.755391		0.000790702	0.00258083	0.759319	0.974025		-0.00242496	0.000559938	1.48595e-05	0.0244176	+	-	-	+	30.1771
cg14211735	PSMA4	15	78837981	Body	Open sea	-0.0150162	0.0163516	0.358447	0.932674		0.010429	0.00238392	1.21575e-05	0.0120619		0.0022009	0.00304398	0.46966	0.882723		0.00966325	0.00435374	0.0264509	0.594333		0.00742189	0.00171403	1.49047e-05	0.0244176	-	+	+	+	55.097
cg21469505	-	18	47085749	IGR	North shore	-0.00843272	0.0119248	0.479468	0.954694		-0.0113508	0.0223789	0.612008	0.95664		-0.0476486	0.00986443	1.36298e-06	0.0157224		-0.0253485	0.0185482	0.171742	0.813624		-0.0290521	0.00670967	1.49192e-05	0.0244176	-	-	-	-	58.3875
cg12537003	RAP1GAP2	17	2886453	Body	Open sea	0.0245025	0.00929471	0.00838471	0.626701		-	-	-	-		0.0132261	0.00444376	0.00291723	0.265406		0.0130442	0.00635861	0.040225	0.650528		0.0146755	0.00339132	1.50888e-05	0.0245859	+	N/A	+	+	0
cg13895834	PLXNA4	7	132263021	5'UTR	South shore	0.00635511	0.00297612	0.0327311	0.759757		0.00621454	0.00206316	0.00259412	0.189603		0.000367036	0.00495161	0.940911	0.99209		0.00650657	0.00258028	0.0116805	0.497539		0.00588277	0.00136233	1.57321e-05	0.0254124	+	+	+	+	0
cg04756594	SLC5A11	16	24857601	1stExon	Open sea	0.0129542	0.0101605	0.202326	0.893462		-	-	-	-		0.0286507	0.00689903	3.28341e-05	0.057304		0.0211213	0.0177531	0.234154	0.849145		0.0234562	0.00543371	1.58316e-05	0.0254124	+	N/A	+	+	0
cg04706338	VTN	17	26697052	Body	North shore	-0.000331871	0.00815952	0.967557	0.99825		0.0136962	0.00583458	0.0189042	0.412318		-0.00671305	0.00651716	0.302983	0.817192		0.0199739	0.00384756	2.08822e-07	0.00549274		0.0117244	0.00271673	1.59152e-05	0.0254124	-	+	-	+	79.8632
cg21443773	MDH1B	2	207630406	TSS1500	South shore	-0.00215188	0.0032214	0.504137	0.958716		-0.00613826	0.00115038	9.50933e-08	0.000665479		-0.000602085	0.00178666	0.736124	0.954553		0.000655774	0.00262783	0.802936	0.978947		-0.00377024	0.000873674	1.59321e-05	0.0254124	-	-	-	+	71.349
cg16552271	KIAA1026	1	15392907	Body	Open sea	0.0359713	0.0177505	0.0427143	0.779471		0.0258377	0.0131007	0.0485822	0.562935		0.0420986	0.0120922	0.000498679	0.153801		0.0142153	0.011434	0.213776	0.838644		0.0281568	0.00652492	1.5941e-05	0.0254124	+	+	+	+	1.35294
cg27181554	SEPX1	16	1992734	Body	Island	-0.0119078	0.00392728	0.00242886	0.501401		-0.00781854	0.00515523	0.129362	0.73503		-0.0156623	0.00474445	0.000962783	0.187377		0.00350207	0.00904347	0.698572	0.965811		-0.0108048	0.00250694	1.63269e-05	0.0259154	-	-	-	+	24.3458
cg05031187	-	7	73820613	IGR	Open sea	-0.000642493	0.0125743	0.959249	0.997789		0.0165302	0.00790573	0.0365352	0.515383		0.0233606	0.00615436	0.000147175	0.101229		0.0140423	0.00820315	0.0869301	0.733907		0.0170768	0.00396566	1.66114e-05	0.0262538	-	+	+	+	5.35929
cg15390816	NCOR2	12	124919231	Body	Open sea	-0.000732368	0.00396082	0.853305	0.992294		-0.0013936	0.00612604	0.820045	0.983873		0.00423663	0.00332904	0.20315	0.761448		0.00977389	0.00195116	5.46347e-07	0.00874747		0.00646478	0.00150195	1.67536e-05	0.0262582	-	-	+	+	63.7314
cg13695877	QKI	6	163835251	TSS1500	Open sea	-0.000292253	0.000293106	0.318721	0.92448		-0.000954742	0.000213643	7.86377e-06	0.00979701		-0.00104188	0.000903424	0.248804	0.788255		-0.000244672	0.000735033	0.739231	0.971109		-0.000711224	0.000165238	1.67568e-05	0.0262582	-	-	-	-	22.6667
cg08539620	CNP	17	40118030	TSS1500	North shore	0.00134268	0.00840334	0.873055	0.993577		-0.0147233	0.00308705	1.84801e-06	0.0045275		-0.00558944	0.00218556	0.0105446	0.389982		-0.000526587	0.00361606	0.884218	0.988145		-0.00675779	0.0015715	1.70636e-05	0.0265582	+	-	-	-	72.3307
cg11845168	XPO4	13	21457096	Body	Open sea	-0.000694305	0.0135592	0.959162	0.997789		-0.0325523	0.00793706	4.1084e-05	0.0232222		-0.0153524	0.00789798	0.0519142	0.575598		-0.0195576	0.0117965	0.0973348	0.74631		-0.0203719	0.00473884	1.71638e-05	0.0265582	-	-	-	-	38.3961
cg25424279	-	11	65683543	IGR	North shore	-0.023234	0.0085191	0.00638571	0.603111		-0.014605	0.00590868	0.0134441	0.364082		-0.0253991	0.0095731	0.00797388	0.359744		-0.00506069	0.0131691	0.700767	0.966089		-0.0176785	0.00411346	1.72553e-05	0.0265582	-	-	-	-	0
cg18471664	-	3	5028143	IGR	North shore	-0.000416677	0.00942132	0.964723	0.997993		-0.0149762	0.00632229	0.0178462	0.403929		-0.0140714	0.00418852	0.000780805	0.174338		-0.0112814	0.00599269	0.0597646	0.691195		-0.0123469	0.00287325	1.72984e-05	0.0265582	-	-	-	-	0
cg07276078	THBS1	15	39873206	TSS200	Island	-0.000830142	0.000412247	0.044041	0.783141		-0.000888164	0.00024017	0.00021725	0.0564515		0.000485649	0.00124879	0.697353	0.945863		-0.00200043	0.00124016	0.106735	0.758348		-0.0008678	0.000201981	1.73551e-05	0.0265582	-	-	+	-	0
cg02291855	FBXL19	16	30934439	TSS1500	Island	0.00390788	0.00378271	0.301561	0.920197		-0.00475778	0.00135292	0.000436993	0.080864		-0.00172074	0.0018035	0.340028	0.834254		-0.00725808	0.00201192	0.000309108	0.171394		-0.00397052	0.00092422	1.73844e-05	0.0265582	+	-	-	-	66.3022
cg02820283	ABCA2	9	139912268	Body	Island	-0.00414967	0.0133536	0.755989	0.983715		0.00864842	0.0104483	0.407819	0.911205		0.0103364	0.00329566	0.00171057	0.223593		0.0128967	0.00420884	0.00218265	0.319882		0.0106293	0.00247469	1.74531e-05	0.0265582	-	+	+	+	0
cg02406828	NOTCH1	9	139398572	Body	North shore	0.0159577	0.00802705	0.0468125	0.79052		-	-	-	-		0.0247204	0.00780803	0.0015454	0.21564		0.0176087	0.00775933	0.0232466	0.580965		0.0194843	0.00453927	1.76758e-05	0.0267196	+	N/A	+	+	0
cg24591182	PLCB3	11	64019217	1stExon	Island	-0.000728698	0.000357192	0.0413431	0.777397		-0.00118339	0.00032519	0.000273629	0.0631287		-0.000859634	0.000895896	0.337295	0.833257		-0.00135712	0.00130343	0.297788	0.874466		-0.000981342	0.000228643	1.77043e-05	0.0267196	-	-	-	-	0
cg06047587	-	3	117118875	IGR	Open sea	-0.0156217	0.0147639	0.290011	0.916887		-0.0080297	0.0112737	0.476311	0.929977		-0.0152683	0.00379713	5.79481e-05	0.0688366		-0.00835795	0.00636251	0.188972	0.82487		-0.0131462	0.00306404	1.78285e-05	0.0267973	-	-	-	-	0
cg17542333	MRVI1	11	10673844	5'UTR	Open sea	-0.00123801	0.00542819	0.819592	0.989612		0.00698586	0.00229474	0.00233226	0.180892		0.00600628	0.00197827	0.00239643	0.249021		0.00510638	0.00376501	0.175013	0.815692		0.00578203	0.00134851	1.80522e-05	0.0269337	-	+	+	+	0
cg10635061	FHL2	2	106055006	1stExon	Open sea	-0.0133211	0.00869872	0.125674	0.860117		0.0231244	0.00441181	1.59306e-07	0.00101791		0.0094743	0.00497534	0.0568772	0.588358		0.00603497	0.00625766	0.334839	0.887255		0.0118662	0.00276789	1.81035e-05	0.0269337	-	+	+	+	81.2445
cg10701252	WNT5A	3	55508585	Body	Island	0.0325599	0.0170292	0.0558757	0.803901		0.0282939	0.0162121	0.0809433	0.65174		0.0183442	0.0149616	0.220165	0.771756		0.0823843	0.0197957	3.15856e-05	0.0699492		0.0358816	0.00837055	1.81387e-05	0.0269337	+	+	+	+	58.0389
cg22386492	KIAA1026	1	15058641	Body	Open sea	0.000270786	0.0205259	0.989474	0.999366		0.0580079	0.035365	0.10095	0.689962		0.0824032	0.0187217	1.07512e-05	0.0350364		0.0580649	0.0252525	0.0214838	0.569581		0.0491393	0.0114751	1.84998e-05	0.0273596	+	+	+	+	66.7148
cg04540493	-	16	47048265	IGR	South shore	0.00338507	0.0114906	0.768304	0.984805		0.0123013	0.00438731	0.00504988	0.252562		0.0120275	0.00486552	0.0134362	0.415821		0.0128278	0.00583385	0.0278878	0.602256		0.0118162	0.00276131	1.87575e-05	0.027549	+	+	+	+	0
cg09182189	NADK	1	1709203	5'UTR	North shore	-0.00703115	0.00857767	0.412385	0.942685		-0.0181063	0.00640708	0.00471355	0.245238		-0.0225522	0.00501146	6.79129e-06	0.0304986		0.00673856	0.00762153	0.376617	0.899581		-0.0138823	0.0032447	1.88202e-05	0.027549	-	-	-	+	73.6515
cg17050643	ZSCAN2	15	85144610	5'UTR	Island	-0.00571049	0.00344464	0.0973598	0.843247		-0.00435582	0.0010492	3.30202e-05	0.0210713		-0.00220252	0.00181525	0.225	0.774075		4.89432e-05	0.00282564	0.98618	0.998639		-0.00358828	0.000838763	1.88523e-05	0.027549	-	-	-	+	4.89586
cg18614735	ANK1	8	41583523	Body	Island	0.0162363	0.0217668	0.455715	0.950582		-0.0819666	0.0161427	3.8216e-07	0.00190382		-0.0329809	0.0206528	0.110283	0.678713		-0.0418877	0.0249426	0.0930815	0.740953		-0.0429223	0.0100504	1.94848e-05	0.0283607	+	-	-	-	77.7286
cg09063201	GPR108	19	6737157	5'UTR	North shore	-0.000857733	0.00119535	0.473032	0.9537		-0.00309778	0.000711283	1.32945e-05	0.0122494		-0.0072219	0.00353596	0.0411103	0.546095		0.00490941	0.00530054	0.354337	0.89357		-0.00255235	0.000598469	2.00083e-05	0.0289814	-	-	-	+	52.5578
cg09177567	MIR596	8	1765312	TSS200	South shore	-0.00122184	0.00482257	0.79999	0.987871		-0.00904773	0.00274524	0.000981452	0.121359		-0.0321809	0.00827061	9.98337e-05	0.0885871		-0.0306551	0.0137475	0.025756	0.590782		-0.00964091	0.00226109	2.00945e-05	0.0289814	-	-	-	-	76.6687
cg09940677	CDC42BPB	14	103415458	Body	Open sea	0.00849529	0.00664348	0.200989	0.892683		0.00951654	0.00640655	0.137428	0.745698		0.014771	0.00393327	0.000173067	0.106734		0.00897106	0.00785814	0.253609	0.857874		0.0119229	0.00279668	2.01473e-05	0.0289814	+	+	+	+	0
cg16850623	GDF2	10	48413758	Body	Island	0.000542242	0.000830731	0.513931	0.960188		0.000855994	0.000205839	3.20259e-05	0.0208471		0.000553751	0.00108519	0.609857	0.925025		0.000947368	0.00156679	0.545409	0.939605		0.000830371	0.000194967	2.05317e-05	0.0291577	+	+	+	+	0
cg23479619	GGA1	22	38004480	TSS200	Island	-0.00422219	0.00259361	0.103541	0.848128		-0.00306587	0.0013655	0.0247534	0.454061		-0.00619693	0.00166812	0.000203272	0.109946		-0.00134495	0.00207964	0.517813	0.933746		-0.00377082	0.000885421	2.05539e-05	0.0291577	-	-	-	-	20.4827
cg22565033	MXI1	10	111968112	Body	Island	0.0056991	0.00427038	0.182019	0.884972		-0.00749286	0.00174901	1.83515e-05	0.0149416		-0.00424201	0.00176288	0.0161151	0.434924		-0.00304817	0.00293869	0.299618	0.875069		-0.004705	0.00110478	2.05562e-05	0.0291577	+	-	-	-	66.1526
cg00498024	B3GNT8	19	41934170	5'UTR	Open sea	-0.00513673	0.00262056	0.0499765	0.797392		-0.00446421	0.00370847	0.228672	0.829037		-0.0095552	0.00274093	0.000490101	0.152688		-0.00626952	0.0039644	0.113774	0.766045		-0.00660953	0.00155218	2.06057e-05	0.0291577	-	-	-	-	0
cg07248377	MGRN1	16	4732406	Body	Island	-0.000982606	0.00980412	0.920167	0.996036		0.0247077	0.0134277	0.0657599	0.614882		0.03099	0.00837804	0.000216489	0.111033		0.0282791	0.00993013	0.0044022	0.393164		0.0211986	0.00497902	2.06658e-05	0.0291577	-	+	+	+	57.5142
cg05289897	-	10	3904141	IGR	Open sea	0.000534985	0.00306545	0.861456	0.992857		0.00131716	0.000366404	0.000324614	0.0698986		0.00242514	0.00113539	0.0326833	0.519223		0.00278331	0.00196285	0.156193	0.802529		0.00145182	0.000341188	2.08874e-05	0.0293578	+	+	+	+	0
cg16777510	STAT5A	17	40440022	5'UTR	North shore	-0.00472027	0.00588551	0.422544	0.944816		-0.00749546	0.00173338	1.53094e-05	0.0133525		-0.00469781	0.0041073	0.252719	0.791178		0.000937301	0.0052629	0.858648	0.984989		-0.00629126	0.00147913	2.10606e-05	0.0294887	-	-	-	+	0
cg21063500	MOSPD3	7	100208785	TSS1500	North shore	-0.0126866	0.0113652	0.264311	0.910899		-0.0182076	0.00643191	0.00464277	0.243942		-0.0145884	0.00536675	0.00656204	0.3413		-0.00972257	0.00636875	0.126859	0.778822		-0.0140713	0.00330973	2.12338e-05	0.0295356	-	-	-	-	0
cg01831177	ASTN1	1	176867111	Body	Open sea	0.0093985	0.00338682	0.00551981	0.591991		-0.00222638	0.000466619	1.83034e-06	0.0045275		0.00143779	0.00235624	0.541725	0.905894		-0.00220393	0.00235422	0.349189	0.891792		-0.00189358	0.000445413	2.12545e-05	0.0295356	+	-	+	-	78.0082
cg08819120	IRAK2	3	10276026	Body	Island	0.00558683	0.00408491	0.171414	0.880966		0.00321017	0.000697271	4.14634e-06	0.00703218		0.00386177	0.00198762	0.0520269	0.575981		-0.0035526	0.00188555	0.0595491	0.690923		0.00260862	0.000614162	2.16224e-05	0.0298725	+	+	+	-	75.7096
cg03267220	FAM184B	4	17710911	Body	Island	-0.0153308	0.0117268	0.191099	0.888972		-0.0117611	0.00900029	0.191297	0.800357		-0.0127446	0.00604277	0.0349395	0.527484		-0.0188931	0.0057225	0.000961542	0.248831		-0.015252	0.00359118	2.16592e-05	0.0298725	-	-	-	-	0
cg18273408	SRM	1	11115091	Body	North shelf	0.00187491	0.00204384	0.358963	0.932674		-0.00210546	0.000630946	0.00084689	0.113445		-0.00190292	0.00104779	0.0693505	0.614398		-0.00378332	0.00132241	0.00422397	0.388574		-0.00206345	0.000485983	2.17693e-05	0.0299124	+	-	-	-	44.7763
cg13468418	-	4	186048907	IGR	Island	0.00714276	0.00357669	0.0458221	0.787817		-	-	-	-		0.0105076	0.00386087	0.00649721	0.340437		0.00859994	0.00324526	0.00804917	0.457647		0.00865853	0.00204037	2.19946e-05	0.0300948	+	N/A	+	+	0
cg14514483	ZDHHC14	6	158068455	Body	Open sea	-0.00163805	0.0105766	0.87692	0.993839		0.017393	0.00958271	0.0695178	0.625026		0.0391491	0.00789035	6.98986e-07	0.0107233		0.0108288	0.0132906	0.415201	0.909676		0.0208143	0.00490568	2.20655e-05	0.0300948	-	+	+	+	71.6927
cg05923687	-	1	63795711	IGR	Island	-0.00330335	0.0023573	0.161117	0.876646		-0.00685168	0.00214789	0.00142297	0.142723		-0.000239881	0.00398022	0.951942	0.993672		-0.00886309	0.00276203	0.00133242	0.277056		-0.00551098	0.00130088	2.27169e-05	0.0308438	-	-	-	-	33.2356
cg01573140	OGDH	7	44687078	Body	Open sea	0.0210524	0.016978	0.214983	0.896704		0.0127328	0.00758942	0.0934058	0.677088		0.0164293	0.00481466	0.00064406	0.165047		0.010457	0.00635882	0.100075	0.750208		0.0142214	0.00335766	2.28029e-05	0.0308438	+	+	+	+	0
cg05135521	RBMS1	2	161188335	Body	Open sea	-0.0369243	0.0175675	0.0355665	0.765427		-0.0203669	0.0236539	0.389218	0.905455		-0.0553467	0.0134627	3.93747e-05	0.0592154		-0.0089219	0.0199518	0.65475	0.959226		-0.037055	0.00875139	2.29386e-05	0.0308438	-	-	-	-	30.7498
cg04238983	MIR612	11	65210600	TSS1500	Open sea	-0.00703612	0.0173478	0.685042	0.977559		-0.0226246	0.00865902	0.00897944	0.311675		-0.0249725	0.00667918	0.000184852	0.107199		-0.00651537	0.00837021	0.436333	0.915494		-0.0183302	0.00432948	2.29758e-05	0.0308438	-	-	-	-	17.8362
cg07898573	ANKRD2	10	99332289	5'UTR	South shelf	-0.00191825	0.010155	0.850173	0.991947		-0.014749	0.00470297	0.00171213	0.155604		-0.0134796	0.00375357	0.000329236	0.130507		-0.0027618	0.00437897	0.528239	0.93638		-0.0100328	0.00236999	2.30335e-05	0.0308438	-	-	-	-	42.7961
cg14696870	FCER1A	1	159258877	TSS1500	Open sea	-0.0348884	0.014801	0.0184149	0.704237		0.00591231	0.0011741	4.763e-07	0.00207211		-0.00116893	0.00325824	0.719773	0.950896		-0.000564344	0.00401143	0.88812	0.988606		0.0044955	0.00106219	2.31323e-05	0.0308639	-	+	-	-	77.1862
cg17378359	KIAA1688	8	145814111	Body	Island	0.0123605	0.00589703	0.0360768	0.765931		-	-	-	-		0.0106835	0.00277999	0.000121545	0.0945053		0.00314092	0.0059586	0.598108	0.94999		0.00980211	0.00231673	2.32648e-05	0.0308943	+	N/A	+	+	0
cg11542224	TOX	8	60031438	Body	Island	-0.00154315	0.00139069	0.267157	0.911395		-0.003959	0.000968394	4.34713e-05	0.0238826		-0.00182439	0.00241197	0.449416	0.875891		-0.00629362	0.00416379	0.130658	0.782237		-0.00314189	0.000742684	2.33229e-05	0.0308943	-	-	-	-	0
cg13452677	SEC16A	9	139355774	Body	Open sea	0.00664607	0.00632762	0.293568	0.917988		0.00337928	0.000943514	0.000341515	0.0719048		0.00231878	0.00276474	0.40164	0.858712		0.00652002	0.00301039	0.0303236	0.611713		0.00358757	0.000848352	2.34868e-05	0.031	+	+	+	+	0
cg13957043	-	4	100174038	IGR	Open sea	-0.027535	0.0160303	0.0858529	0.834622		-0.000580356	0.0122139	0.962102	0.996981		-0.0191008	0.00845932	0.0239484	0.47854		-0.0263108	0.00720398	0.00025994	0.160608		-0.0201867	0.00477612	2.37266e-05	0.0311575	-	-	-	-	14.9201
cg07701049	EIF2C2	8	141559946	Body	South shore	-0.00880278	0.00573399	0.124737	0.86003		-0.0110281	0.00474142	0.0200231	0.421401		-0.00718154	0.00254749	0.00481639	0.31106		-0.00574462	0.00328856	0.0806637	0.725561		-0.00745388	0.00176376	2.37754e-05	0.0311575	-	-	-	-	0
cg17743381	-	1	39024825	IGR	Open sea	0.00476366	0.00823238	0.562826	0.96423		0.0171394	0.00391141	1.17655e-05	0.0119199		0.00567868	0.00624889	0.363482	0.843597		0.00700842	0.00519423	0.17725	0.817299		0.0111754	0.00264635	2.41123e-05	0.0314525	+	+	+	+	31.0158
cg18543428	-	13	37389462	IGR	North shelf	-0.00434637	0.014835	0.769537	0.984882		-0.0160772	0.00651645	0.0136183	0.365436		-0.0107239	0.00390005	0.00596541	0.331203		-0.00961835	0.00429643	0.0251764	0.588547		-0.0109752	0.00259928	2.41713e-05	0.0314525	-	-	-	-	0
cg16396978	-	1	25936677	IGR	Open sea	0.015251	0.00694987	0.0282042	0.747949		-	-	-	-		0.0171728	0.005216	0.000993602	0.18837		0.0129138	0.00840615	0.124482	0.776693		0.0157755	0.00373689	2.42607e-05	0.0314577	+	N/A	+	+	0
cg15090877	P4HB	17	79801920	Body	North shelf	-0.00394152	0.00973237	0.685484	0.97766		0.0109977	0.00814984	0.177195	0.786964		0.0154963	0.00399593	0.00010531	0.0897204		0.0128079	0.00622308	0.0395782	0.649177		0.0124947	0.00296093	2.44445e-05	0.0314596	-	+	+	+	13.1097
cg03210827	C10orf26	10	104574906	3'UTR	Open sea	-0.00243933	0.00289744	0.399848	0.940975		0.00480192	0.00134413	0.000353585	0.0728289		0.00242603	0.00175552	0.166988	0.734347		0.00704394	0.00217969	0.00123085	0.27044		0.00384001	0.000910003	2.44546e-05	0.0314596	-	+	+	+	62.5855
cg14857193	ALDH1L1	3	125852009	Body	Open sea	-0.0176386	0.00796902	0.0268703	0.74237		-	-	-	-		-0.0162777	0.00640937	0.0110957	0.395469		-0.0175556	0.00689866	0.0109348	0.487847		-0.0170679	0.00404551	2.45433e-05	0.0314596	-	N/A	-	-	0
cg05627557	-	2	37418009	IGR	Open sea	-0.0331973	0.0153777	0.0308661	0.753967		-0.0150303	0.00580031	0.00956165	0.320564		-0.010772	0.00312576	0.000568492	0.160912		-0.000521269	0.0061042	0.931947	0.993095		-0.0104429	0.00247582	2.46555e-05	0.0314596	-	-	-	-	45.1349
cg03593358	MFN2	1	12039985	TSS1500	North shore	-0.00766822	0.0110355	0.487139	0.956055		-0.0204458	0.00470946	1.4156e-05	0.0127919		-0.0059708	0.0065495	0.361957	0.842884		-0.0114126	0.00965503	0.237193	0.850679		-0.0142713	0.00338374	2.46894e-05	0.0314596	-	-	-	-	20.4413
cg06971773	TACR2	10	71169083	Body	South shore	-0.0305749	0.0143782	0.0334637	0.761599		-0.0573198	0.0183406	0.00177622	0.158396		-0.0461084	0.0149813	0.00208577	0.237202		0.0394717	0.0320008	0.217404	0.840268		-0.0366402	0.00869003	2.48284e-05	0.0315277	-	-	-	+	60.0303
cg04144151	GAL3ST2	2	242715019	TSS1500	South shelf	-0.0193795	0.00949056	0.0411533	0.776724		-	-	-	-		-0.004308	0.00272354	0.113704	0.682414		-0.0109541	0.00278419	8.34079e-05	0.103766		-0.00803528	0.00190721	2.51872e-05	0.0318401	-	N/A	-	-	54.5532
cg01820539	SPHKAP	2	229045122	Body	North shore	-0.00384492	0.0143692	0.789021	0.986584		-0.00754396	0.0015217	7.13704e-07	0.00246793		0.00190887	0.00358268	0.59417	0.920591		0.000500779	0.0056507	0.929382	0.99283		-0.00570066	0.00135342	2.53062e-05	0.0318401	-	-	+	+	58.3317
cg05257275	DKFZp761E198	11	65547049	1stExon	North shore	0.00184167	0.00724804	0.799425	0.987863		0.0140173	0.0092505	0.129696	0.735481		0.0133908	0.00683164	0.0499828	0.570462		0.0344714	0.00738248	3.02143e-06	0.0209951		0.0158629	0.00376632	2.53371e-05	0.0318401	+	+	+	+	70.779
cg06446668	FAM155A	13	108519752	TSS1500	Island	0.0174866	0.0093918	0.0626168	0.810824		-	-	-	-		0.0186803	0.00667546	0.00513634	0.317303		0.021465	0.00838862	0.0105028	0.486497		0.0192229	0.00456489	2.54203e-05	0.0318401	+	N/A	+	+	0
cg19762644	PIK3C3	18	39535255	1stExon	Open sea	-0.001538	0.00314971	0.625338	0.970946		-0.00604314	0.00266712	0.023464	0.445658		-0.00211228	0.0023098	0.360461	0.842357		-0.00731841	0.00182775	6.22678e-05	0.0943739		-0.00493189	0.0011719	2.57102e-05	0.032084	-	-	-	-	33.7703
cg07884474	VPS16	20	2821816	Body	Island	0.000257337	0.00467646	0.956116	0.997664		-0.00487152	0.00117341	3.30183e-05	0.0210713		-0.00239236	0.0018737	0.201669	0.76036		-0.00279779	0.00265291	0.291604	0.872744		-0.00384115	0.000913282	2.60069e-05	0.032084	+	-	-	-	0
cg13090671	HCP5	6	31431002	1stExon	Open sea	-0.00887549	0.00279358	0.00148753	0.446648		-	-	-	-		-0.0129797	0.00474037	0.00617933	0.334588		-0.00517761	0.00396785	0.19193	0.826592		-0.0086543	0.00205778	2.60345e-05	0.032084	-	N/A	-	-	0
cg05994997	-	16	34213700	IGR	Open sea	-0.0232667	0.0156315	0.136631	0.866088		0.0119042	0.00400043	0.00292285	0.200441		0.012426	0.00387846	0.00135606	0.208729		0.0104209	0.00899389	0.246592	0.854778		0.0110268	0.00262233	2.61121e-05	0.032084	-	+	+	+	39.9507
cg24693635	NPHP4	1	5968728	Body	Open sea	-0.0116307	0.0101292	0.250873	0.907644		0.00965838	0.0061522	0.116437	0.716252		0.0113052	0.00424224	0.00770079	0.357278		0.0133663	0.0038311	0.000485011	0.201358		0.0105131	0.00250105	2.6284e-05	0.032084	-	+	+	+	44.3205
cg09866101	SDK1	7	4266998	Body	Open sea	-0.00320343	0.0048333	0.507469	0.959043		-	-	-	-		-0.00394267	0.00263767	0.134978	0.704333		-0.0133661	0.00286285	3.02935e-06	0.0209951		-0.00756646	0.00180026	2.63421e-05	0.032084	-	N/A	-	-	70.6159
cg04646809	KIAA1908	7	1609853	Body	Island	-0.00053416	0.000521219	0.305444	0.921203		-0.00119689	0.000292612	4.30709e-05	0.0238074		0.000574524	0.00127462	0.652176	0.936104		-0.00241384	0.0012534	0.0541255	0.681755		-0.00103104	0.00024535	2.64204e-05	0.032084	-	-	+	-	25.6297
cg10924085	INPP5A	10	134503433	Body	North shore	0.0241335	0.00497673	1.23919e-06	0.0414846		0.0220486	0.0310911	0.478223	0.930435		0.00180322	0.00844819	0.83098	0.973306		-0.011137	0.024487	0.649245	0.958485		0.0175848	0.0041853	2.65065e-05	0.032084	+	+	+	-	54.6655
cg15723874	MEF2D	1	156457945	5'UTR	Open sea	-0.00355885	0.00790936	0.652744	0.973924		-0.00405671	0.00666344	0.542656	0.943922		-0.0113403	0.0032943	0.000576545	0.161435		-0.00860985	0.00331319	0.0093588	0.473778		-0.00891793	0.00212358	2.67521e-05	0.032084	-	-	-	-	0
cg21644826	ACSM3	16	20775352	5'UTR	Open sea	-0.000396253	0.00524331	0.939759	0.996717		-0.00351992	0.000852948	3.67882e-05	0.0219774		-0.000530385	0.00189555	0.779627	0.963617		-0.00544095	0.00290313	0.0609075	0.694055		-0.00312293	0.000743732	2.68098e-05	0.032084	-	-	-	-	0
cg15146834	PPP1R14C	6	150463775	TSS1500	Island	-0.00775745	0.00531293	0.144261	0.869173		-0.00630923	0.00247659	0.0108485	0.335855		-0.0106062	0.00340932	0.00186501	0.229251		-0.00510728	0.00725772	0.481618	0.925559		-0.00762121	0.00181524	2.68727e-05	0.032084	-	-	-	-	0
cg17983957	AMICA1	11	118083938	1stExon	Open sea	0.00170021	0.0108021	0.874932	0.993664		0.0146111	0.00718277	0.041933	0.539031		0.0150298	0.00618212	0.01505	0.426517		0.0195148	0.00630376	0.00196322	0.308968		0.0149102	0.00355148	2.68929e-05	0.032084	+	+	+	+	0
cg05937453	SFRP5	10	99531765	TSS200	Island	-0.0019869	0.000948281	0.0361476	0.766031		-0.00211776	0.000622121	0.000663849	0.100942		-0.00229055	0.00208112	0.271057	0.801493		-0.00464865	0.00574379	0.418322	0.91051		-0.00211045	0.000502709	2.69101e-05	0.032084	-	-	-	-	0
cg09918469	INHA	2	220436224	TSS1500	South shore	0.00540162	0.00185124	0.00352465	0.542394		-	-	-	-		0.00323597	0.00195019	0.097053	0.660454		0.00535025	0.001999	0.00744037	0.44804		0.00467827	0.00111457	2.70032e-05	0.032084	+	N/A	+	+	0
cg16264249	FAM189A1	15	29424512	Body	Open sea	0.00197198	0.00932093	0.832447	0.990463		0.0179439	0.0050827	0.000414947	0.0788836		0.00779178	0.00300111	0.00942331	0.377359		0.00573656	0.00327448	0.0797911	0.724355		0.0083195	0.00198219	2.70323e-05	0.032084	+	+	+	+	36.2039
cg27093918	-	16	69564625	IGR	Open sea	-0.033494	0.0181769	0.0653774	0.815362		-0.0409	0.0146802	0.00533531	0.257246		-0.0367279	0.0129773	0.00465238	0.306924		-0.00786775	0.0218673	0.719	0.968942		-0.0334925	0.00798189	2.71602e-05	0.032084	-	-	-	-	0
cg03823983	PRR5L	11	36421301	5'UTR	Open sea	0.00795089	0.00345472	0.0213658	0.72093		0.00645556	0.00213375	0.00248263	0.185922		-0.00576164	0.00462972	0.21332	0.76832		0.00893776	0.00290979	0.00212904	0.318536		0.00613191	0.00146147	2.7201e-05	0.032084	+	+	-	+	61.6838
cg25290178	RGMA	15	93591806	Body	North shelf	0.0391432	0.011637	0.00076908	0.379134		-	-	-	-		0.0292268	0.013821	0.0344581	0.526134		0.0279139	0.0187074	0.135664	0.786397		0.0337158	0.00803817	2.73523e-05	0.032084	+	N/A	+	+	0
cg27358097	GALNTL4	11	11643816	TSS1500	Island	0.000379005	0.000747527	0.612147	0.969741		-0.00286349	0.000517799	3.2001e-08	0.000427538		-0.0010525	0.00194296	0.588025	0.918945		7.52686e-05	0.00218346	0.972501	0.997265		-0.00171253	0.000408455	2.75639e-05	0.032084	+	-	-	+	77.8681
cg21227325	PCSK5	9	78776599	Body	Open sea	0.00635242	0.0130764	0.627113	0.971077		0.0171416	0.00917968	0.0618536	0.604571		0.0261779	0.00772385	0.000700895	0.168734		0.0177638	0.00864236	0.0398365	0.64927		0.0191619	0.00457073	2.76143e-05	0.032084	+	+	+	+	0
cg07015511	DNAH17	17	76497868	Body	North shore	-0.000216789	0.00855144	0.979775	0.998719		0.0141064	0.00427577	0.000969815	0.12058		0.00530137	0.00278464	0.0569376	0.588708		0.0080575	0.00306432	0.00855205	0.464339		0.00760421	0.0018142	2.77115e-05	0.032084	-	+	+	+	22.1742
cg23670415	ARF4	3	57583409	TSS200	Island	-0.000549168	0.000495576	0.267801	0.911395		-0.00147939	0.00031167	2.06811e-06	0.00478633		-0.000447621	0.00085916	0.602368	0.923112		0.0011435	0.00107039	0.285384	0.870317		-0.00102894	0.000245486	2.77166e-05	0.032084	-	-	-	+	60.5423
cg02280859	NADK	1	1711185	TSS1500	South shore	0.0315263	0.009651	0.00108834	0.415601		-	-	-	-		0.0134562	0.00497228	0.0068048	0.344733		0.01184	0.00713809	0.0971756	0.74611		0.0157481	0.00375797	2.78245e-05	0.032084	+	N/A	+	+	37.2063
cg17606289	PHRF1	11	607465	Body	Open sea	-0.00476768	0.00589194	0.418408	0.944132		-0.00235943	0.00432124	0.585062	0.952198		-0.00773232	0.00193931	6.68711e-05	0.0740295		-0.00431183	0.00264387	0.102915	0.752616		-0.00597688	0.00142666	2.79679e-05	0.032084	-	-	-	-	0
cg23840340	TRAF3IP1	2	239229728	Body	South shore	-0.00103984	0.00108165	0.336379	0.928191		-0.00444933	0.000954479	3.1388e-06	0.00592004		-0.00514205	0.00337743	0.12789	0.698031		-0.00038433	0.00208315	0.853625	0.984392		-0.00278001	0.000663653	2.80252e-05	0.032084	-	-	-	-	59.7783
cg25406166	-	6	91320964	IGR	Island	-0.00265205	0.00107162	0.0133307	0.667153		-0.00334934	0.000848323	7.87446e-05	0.0331588		-0.00116727	0.0016736	0.485515	0.887667		0.00281518	0.00260374	0.279606	0.867977		-0.00251909	0.000601396	2.8051e-05	0.032084	-	-	-	+	48.4786
cg16248554	GLI2	2	121637755	Body	Open sea	0.000876855	0.00232578	0.706162	0.979497		0.00626924	0.00264143	0.017624	0.402229		0.00685344	0.00154428	9.08145e-06	0.0331362		-0.000737615	0.00313555	0.814021	0.980292		0.00454463	0.00108514	2.81375e-05	0.032084	+	+	+	-	62.4364
cg00947478	-	14	106410628	IGR	Open sea	0.0257666	0.0123896	0.037553	0.768797		0.0256789	0.0166664	0.123374	0.726886		0.0375429	0.0121552	0.00201087	0.233973		0.0294302	0.0215467	0.171976	0.813624		0.0303514	0.00724772	2.81782e-05	0.032084	+	+	+	+	0
cg02068171	ABLIM1	10	116392602	Body	South shore	-0.00522151	0.0043503	0.230036	0.900975		-0.00662844	0.00160755	3.73436e-05	0.0221293		-0.00879896	0.0044896	0.0500131	0.570488		0.000725207	0.00320693	0.821095	0.981012		-0.00546645	0.0013056	2.82755e-05	0.032084	-	-	-	+	37.5555
cg20242210	PKIB	6	122931702	5'UTR	Island	0.00329385	0.00222712	0.139148	0.867153		-0.00170788	0.000369201	3.72987e-06	0.00664421		0.00373347	0.00451162	0.407939	0.860786		0.00192492	0.00421056	0.647553	0.958075		-0.00151417	0.000361706	2.83689e-05	0.032084	+	-	+	+	56.8714
cg27035480	CREBBP	16	3907755	Body	Open sea	0.0129461	0.0076285	0.0896848	0.838717		-0.00185099	0.00751178	0.805363	0.982319		0.00876014	0.00256131	0.000625805	0.163644		0.0099102	0.00433148	0.0221404	0.574249		0.00853232	0.00203854	2.84522e-05	0.032084	+	-	+	+	0
cg00713223	NFIC	19	3366607	1stExon	North shore	-0.00437293	0.0013921	0.00168234	0.456005		-0.00195198	0.00104182	0.0609826	0.602447		-0.00572675	0.00276483	0.0383323	0.53787		-0.0040234	0.00234235	0.0858557	0.732944		-0.00316345	0.00075584	2.84731e-05	0.032084	-	-	-	-	3.26783
cg09834049	CDH24	14	23525720	5'UTR	North shore	-0.00159187	0.00633199	0.801504	0.988013		-0.0083944	0.00509999	0.0997714	0.687578		-0.0137737	0.00328137	2.69823e-05	0.0531349		-0.0053314	0.00508714	0.294631	0.873476		-0.00947991	0.00226512	2.84953e-05	0.032084	-	-	-	-	24.5183
cg19207017	SUFU	10	104316063	Body	Open sea	0.00601355	0.00421096	0.153271	0.873186		0.0115102	0.00425079	0.00677344	0.281657		0.00558158	0.00309483	0.071307	0.617958		0.0107674	0.00411289	0.00884583	0.469136		0.00797579	0.00190602	2.85773e-05	0.032084	+	+	+	+	0
cg19459094	GRK6	5	176856845	Body	South shelf	0.00304061	0.00606508	0.616139	0.969938		-0.0133253	0.00409632	0.00114198	0.129347		-0.0176872	0.00468936	0.000162092	0.104928		-0.00559878	0.00560783	0.318093	0.881978		-0.0103248	0.00246892	2.89059e-05	0.0322226	+	-	-	-	64.9854
cg27175288	VWCE	11	61062837	TSS200	Island	-0.000416295	0.000452826	0.357924	0.932646		-0.00159668	0.000391025	4.43993e-05	0.0241219		-0.00247461	0.00120355	0.0397736	0.541946		-0.00150567	0.001571	0.337855	0.888014		-0.00118211	0.000282701	2.89616e-05	0.0322226	-	-	-	-	42.0833
cg05542646	-	16	88442086	IGR	North shore	3.95497e-05	0.00202064	0.984384	0.998968		0.00206878	0.000544253	0.000144038	0.0459676		0.00232303	0.00152722	0.128241	0.698322		0.00474282	0.00295544	0.108543	0.761133		0.00204912	0.000490048	2.89633e-05	0.0322226	+	+	+	+	0
cg21997130	TBCD	17	80895607	Body	North shelf	0.0012619	0.00297749	0.671701	0.976277		0.00209919	0.00291064	0.47078	0.928399		0.00477957	0.00129987	0.000236021	0.115771		0.00480706	0.00215043	0.0253917	0.589453		0.00409884	0.000981091	2.94295e-05	0.0325646	+	+	+	+	0
cg12072803	KDM4B	19	4968558	TSS1500	Island	0.00182596	0.00503818	0.717035	0.980404		-0.0066117	0.00234151	0.00474741	0.246011		-0.00913597	0.00245466	0.000197735	0.109828		-0.00267231	0.0031722	0.399554	0.905984		-0.00598569	0.00143277	2.94475e-05	0.0325646	+	-	-	-	42.4579
cg24753148	APLP2	11	129993542	Body	Island	0.00278609	0.00297941	0.349729	0.93118		0.00686461	0.00218761	0.00170138	0.155132		0.00474028	0.00147384	0.00129861	0.207018		0.000712737	0.00254175	0.779162	0.976185		0.00431364	0.0010332	2.97963e-05	0.0328517	+	+	+	+	19.2133
cg27365342	PHACTR1	6	12881417	Body	Open sea	-0.00274146	0.00895461	0.75949	0.983893		0.0107891	0.00659158	0.101672	0.691113		0.0201889	0.00445397	5.82067e-06	0.0285794		0.00632041	0.00703169	0.368735	0.897525		0.0128124	0.00306974	2.99579e-05	0.0329312	-	+	+	+	55.2677
cg23624705	GFI1	1	92952655	TSS1500	South shore	0.00871052	0.0138167	0.52841	0.961796		-0.0173635	0.00514474	0.00073817	0.106512		-0.0159491	0.00594061	0.00725822	0.349982		-0.0109979	0.00826948	0.183537	0.821327		-0.0142261	0.0034104	3.02745e-05	0.0331802	+	-	-	-	10.826
cg21048669	CLEC3A	16	78056379	TSS200	Open sea	0.0318711	0.0112994	0.00479344	0.576945		0.0377144	0.0144402	0.00900783	0.312365		0.0183959	0.0102051	0.0714497	0.618399		0.0195708	0.0203692	0.33665	0.887676		0.026554	0.00637056	3.06959e-05	0.0335423	+	+	+	+	0
cg19659741	ADAM5P	8	39172099	TSS200	Open sea	-0.0293954	0.0210492	0.162561	0.877177		-0.0727236	0.0196218	0.000210334	0.0553711		-0.0366048	0.0249988	0.143122	0.712101		-0.0535642	0.0368055	0.145578	0.795164		-0.0491259	0.0117911	3.09531e-05	0.0337232	-	-	-	-	0
cg01548777	ZBTB46	20	62433998	5'UTR	Island	0.00766916	0.00788797	0.330921	0.927173		0.0349255	0.0137358	0.0110014	0.337604		0.0332488	0.0085768	0.00010593	0.0897204		0.0309021	0.0328155	0.346349	0.89106		0.0219823	0.00527818	3.11686e-05	0.0338579	+	+	+	+	49.8323
cg07864031	GALNTL2	3	16220043	Body	Open sea	0.000188817	0.000433395	0.663077	0.975354		-0.00147042	0.000298278	8.23569e-07	0.00275075		-0.00202105	0.00116168	0.0819009	0.6368		-0.00105904	0.00137006	0.439529	0.916414		-0.000985777	0.000236774	3.13577e-05	0.0338801	+	-	-	-	72.1767
cg11007362	-	6	901022	IGR	Open sea	0.0144673	0.0144474	0.316644	0.924412		-	-	-	-		0.0272531	0.00731434	0.000194557	0.108719		0.0214978	0.012166	0.077221	0.721156		0.0239415	0.00575065	3.13731e-05	0.0338801	+	N/A	+	+	0
cg26954101	-	14	77526296	IGR	Open sea	-0.00591508	0.0118618	0.618015	0.970134		0.0152534	0.0050132	0.00234511	0.181125		0.0188642	0.00603037	0.00175883	0.225131		0.0125244	0.00999264	0.210073	0.837248		0.0143236	0.00344193	3.1618e-05	0.033948	-	+	+	+	15.3711
cg25363258	WDR45L	17	80573597	3'UTR	South shore	0.00293744	0.00166362	0.0774467	0.828536		0.00210044	0.000749134	0.00504998	0.252562		0.00317125	0.00133818	0.0177968	0.443455		0.00232538	0.00202501	0.250833	0.856483		0.00242475	0.000582667	3.16203e-05	0.033948	+	+	+	+	0
cg16655795	-	19	42897238	IGR	North shelf	0.00941251	0.00684636	0.169187	0.879665		0.0112114	0.0114635	0.328071	0.882443		0.015508	0.00413377	0.000175756	0.106734		0.00860672	0.00725838	0.235716	0.849918		0.0127485	0.00306504	3.19181e-05	0.034168	+	+	+	+	0
cg05301181	CUL2	10	35379533	TSS1500	Island	-0.00238983	0.000681038	0.000449623	0.335848		-0.00199836	0.00137469	0.146035	0.754865		-0.00256061	0.00254448	0.314253	0.822619		-0.00532446	0.00320898	0.097068	0.745988		-0.00242532	0.000583533	3.23492e-05	0.0345292	-	-	-	-	0
cg14798653	DENND1C	19	6475497	Body	Island	0.00230295	0.00174516	0.186961	0.886923		0.00314326	0.000908049	0.00053706	0.0899925		0.00164476	0.000859452	0.055655	0.585268		0.00231841	0.00205322	0.258832	0.860326		0.002345	0.000565041	3.32258e-05	0.0350662	+	+	+	+	0
cg13932473	DVL1	1	1282742	Body	North shore	0.00211206	0.00397998	0.595647	0.967807		0.0069127	0.00230283	0.00268365	0.191717		0.00445099	0.00211582	0.0354072	0.528683		0.00724159	0.00319152	0.0232679	0.581104		0.00548111	0.00132077	3.32552e-05	0.0350662	+	+	+	+	0
cg12697325	GAS7	17	9862763	Body	Open sea	0.00161372	0.0113165	0.886606	0.994238		-	-	-	-		-0.0122063	0.00343617	0.000381885	0.138142		-0.0126383	0.00515243	0.0141719	0.519323		-0.0115023	0.00277168	3.32593e-05	0.0350662	+	N/A	-	-	0
cg03989617	GPR56	16	57662541	5'UTR	Open sea	0.00156761	0.00738737	0.83195	0.990397		-0.0203246	0.00451705	6.81058e-06	0.0091825		-0.0117776	0.00415401	0.00457908	0.305042		0.00263557	0.00675388	0.696367	0.965541		-0.0108156	0.00260635	3.32912e-05	0.0350662	+	-	-	+	73.3609
cg18194306	ATP10A	15	26108817	TSS1500	Island	-0.00352611	0.00242709	0.146276	0.86928		-0.00620509	0.00131706	2.46103e-06	0.00527995		0.00219325	0.0028826	0.446741	0.874776		-0.00119589	0.00452048	0.791356	0.977537		-0.00433664	0.00104511	3.33284e-05	0.0350662	-	-	+	-	61.2319
cg08028372	-	7	155146667	IGR	South shelf	0.02145	0.00950588	0.0240392	0.733413		-	-	-	-		0.00672275	0.00412079	0.102801	0.668037		0.0131049	0.00377473	0.000517068	0.205626		0.011082	0.00267129	3.34579e-05	0.0351021	+	N/A	+	+	22.9557
cg02657375	CHAT	10	50863136	Body	Open sea	0.000830364	0.00746908	0.911479	0.99562		-	-	-	-		0.0191147	0.00428254	8.06651e-06	0.0331362		0.0234589	0.016364	0.151696	0.799512		0.0150256	0.00362298	3.36406e-05	0.0351935	+	N/A	+	+	58.2405
cg01234379	-	16	88168314	IGR	South shelf	0.00510595	0.00857354	0.551477	0.963357		-	-	-	-		0.00795828	0.00279183	0.0043642	0.30005		0.0114505	0.00371944	0.00208	0.314828		0.00895568	0.00216074	3.40218e-05	0.0353214	+	N/A	+	+	0
cg08842907	BSCL2	11	62470818	Body	North shelf	-0.030088	0.0112802	0.00764545	0.619571		0.00416526	0.0106173	0.694829	0.968259		-0.00368685	0.00603658	0.541364	0.905758		-0.0219901	0.00490951	7.4966e-06	0.0349445		-0.0141608	0.00341673	3.405e-05	0.0353214	-	+	-	-	71.5007
cg17873456	-	13	107132363	IGR	Open sea	0.00110682	0.00728128	0.87918	0.994031		0.0058874	0.0019705	0.00281028	0.196108		0.00612696	0.00255269	0.0163863	0.436268		0.0104646	0.00554488	0.0591251	0.690075		0.00609387	0.00147061	3.41626e-05	0.0353214	+	+	+	+	0
cg04863713	ADAMTSL4	1	150521201	TSS1500	North shore	0.00691705	0.00913567	0.448961	0.949598		-0.0114186	0.00475263	0.0162792	0.391152		-0.0122936	0.00321369	0.000130572	0.0968557		-0.00545451	0.00657411	0.406711	0.907969		-0.00986957	0.00238218	3.42672e-05	0.0353214	+	-	-	-	33.3708
cg15901999	ANK1	8	41682580	Body	North shelf	0.0103555	0.0057703	0.0727152	0.825374		-	-	-	-		0.0160261	0.00355442	6.52005e-06	0.0300125		0.00113437	0.0046659	0.807914	0.979496		0.0105185	0.00253903	3.43215e-05	0.0353214	+	N/A	+	+	68.9767
cg17715222	-	13	79183694	IGR	Island	-0.00404191	0.00206033	0.0497879	0.797228		-0.00893391	0.00215378	3.35371e-05	0.0210861		-0.00151188	0.00341776	0.658229	0.937475		-0.00318169	0.00399776	0.426109	0.912834		-0.00535034	0.00129172	3.4425e-05	0.0353214	-	-	-	-	36.539
cg16375358	CACNG5	17	64873337	TSS200	Open sea	-0.032868	0.0117633	0.00520406	0.58818		-0.0115399	0.00979859	0.238911	0.835808		-0.0115388	0.0054842	0.0353771	0.528658		-0.0172075	0.00677079	0.0110398	0.489382		-0.0153599	0.0037087	3.44907e-05	0.0353214	-	-	-	-	0
cg06731639	-	16	50699167	IGR	Open sea	-0.0112318	0.00345045	0.00113323	0.419329		-0.00661944	0.00328069	0.0436224	0.545155		-0.00602287	0.00322324	0.0616819	0.598722		-0.00634137	0.00965553	0.511335	0.932166		-0.00777134	0.00187685	3.46342e-05	0.0353214	-	-	-	-	0
cg12465518	SCARNA20	17	58308936	Body	Open sea	-0.00692555	0.0154861	0.654722	0.974243		-	-	-	-		0.0111903	0.00279913	6.39377e-05	0.0726698		0.00714682	0.00431951	0.0980169	0.747316		0.00961394	0.00232247	3.48009e-05	0.0353214	-	N/A	+	+	0
cg19718662	-	7	53811402	IGR	Open sea	-0.03371	0.0142499	0.0179993	0.702684		-0.0305804	0.0217484	0.159695	0.770258		-0.0246578	0.0108995	0.0236798	0.477414		-0.036185	0.0163552	0.0269355	0.597505		-0.0298776	0.00721784	3.48192e-05	0.0353214	-	-	-	-	0
cg25925896	RAB11B	19	8468673	3'UTR	Island	0.00369007	0.00226272	0.10293	0.848039		0.00179259	0.000814211	0.0276913	0.470523		0.00429858	0.00120384	0.000355996	0.13501		0.00142045	0.00275401	0.606011	0.951248		0.00260456	0.00062924	3.48485e-05	0.0353214	+	+	+	+	11.4957
cg11098259	AQP9	15	58430391	TSS200	Open sea	0.00329297	0.0152827	0.829401	0.990144		-0.023177	0.00598663	0.000108186	0.0398619		-0.0161734	0.00805116	0.0445555	0.556668		-0.010164	0.00804023	0.206177	0.83537		-0.0164763	0.00398158	3.50136e-05	0.0353214	+	-	-	-	15.3471
cg10759972	-	8	1971471	IGR	North shore	0.00516452	0.0124376	0.677971	0.976842		0.0086292	0.0175634	0.623202	0.957933		0.0342901	0.0100411	0.000637879	0.164649		0.0325916	0.010391	0.00170962	0.295244		0.0243477	0.00588377	3.50172e-05	0.0353214	+	+	+	+	37.3652
cg01928820	PTCRA	6	42883624	TSS200	Open sea	0.0073712	0.0130645	0.572608	0.965488		0.016285	0.0115464	0.158424	0.768961		0.0229901	0.00576041	6.5782e-05	0.0740295		0.00914173	0.00680272	0.179002	0.818099		0.0162156	0.00391915	3.51057e-05	0.0353214	+	+	+	+	0
cg00657095	PPARD	6	35310123	TSS1500	North shore	0.00754387	0.00640583	0.238934	0.904044		-0.0141385	0.00319756	9.79503e-06	0.0107209		-0.00636424	0.0035265	0.0711226	0.61733		-0.00875585	0.00536482	0.102661	0.752566		-0.00849007	0.00205269	3.53303e-05	0.0354506	+	-	-	-	69.2352
cg13978767	PNPLA6	19	7620597	Body	Island	0.00295327	0.00145877	0.0429199	0.779754		0.000864125	0.000240906	0.000334536	0.0711343		0.000541312	0.00105521	0.607957	0.924634		0.00276265	0.00146563	0.0594347	0.690923		0.000946774	0.000229029	3.56707e-05	0.035694	+	+	+	+	18.7504
cg15771388	SHBG	17	7532399	TSS1500	South shore	-0.00347153	0.0140082	0.804272	0.988253		-	-	-	-		0.0259602	0.00790076	0.00101696	0.190821		0.0324806	0.00985653	0.000983023	0.250517		0.0233218	0.00564249	3.57668e-05	0.035694	-	N/A	+	+	56.8347
cg00326161	-	6	74710701	IGR	Open sea	0.0208464	0.00773557	0.00704141	0.612277		0.00539565	0.0127886	0.673091	0.965523		0.0198464	0.00568251	0.000478436	0.151759		0.00577948	0.00832861	0.487726	0.926897		0.015823	0.0038289	3.588e-05	0.0357102	+	+	+	+	1.38239
cg13893555	FBXO10	9	37574338	5'UTR	North shore	0.0128207	0.0138869	0.355891	0.932265		0.0234462	0.00862208	0.00654165	0.278255		0.0228914	0.00677752	0.000731364	0.170134		0.00620027	0.00804788	0.44105	0.916578		0.0174754	0.00423156	3.6311e-05	0.0359458	+	+	+	+	6.05319
cg00504410	MGRN1	16	4732262	Body	Island	-0.00853289	0.0113172	0.450863	0.949822		0.0122119	0.0100191	0.222898	0.825209		0.0133241	0.00380901	0.000468671	0.150593		0.0145838	0.00577741	0.0115935	0.496452		0.0120898	0.00292786	3.64016e-05	0.0359458	-	+	+	+	16.9458
cg16486932	XPO6	16	28185382	Body	Open sea	0.00175888	0.00202989	0.386223	0.938665		0.00398204	0.00102689	0.000105415	0.0396815		0.000199029	0.00218334	0.927367	0.990108		0.00688206	0.00283862	0.0153322	0.527983		0.00334381	0.000809805	3.64096e-05	0.0359458	+	+	+	+	35.1242
cg23076591	MN1	22	28197571	TSS200	Island	-0.000319722	0.000538393	0.552615	0.963361		-0.00147283	0.000380125	0.000106802	0.0397925		-0.00378618	0.00165382	0.022059	0.469719		-0.0040734	0.00201742	0.0434753	0.658328		-0.00124579	0.00030176	3.65283e-05	0.0359666	-	-	-	-	60.7296
cg03348792	KRT1	12	53075482	TSS1500	Open sea	0.00478977	0.0148139	0.746446	0.983152		-0.0202998	0.00445775	5.26831e-06	0.00798184		-0.0111397	0.00832902	0.181074	0.745605		-0.00175285	0.00883036	0.842652	0.982978		-0.0144032	0.00348961	3.66826e-05	0.0359718	+	-	-	-	46.7533
cg00024516	-	4	123506194	IGR	Open sea	0.00690575	0.0136589	0.613149	0.969741		0.0364282	0.0087711	3.27849e-05	0.0210713		0.0132554	0.00653476	0.0425154	0.549703		0.024342	0.0251767	0.33362	0.886785		0.0198215	0.00480272	3.67289e-05	0.0359718	+	+	+	+	45.6596
cg09767550	-	1	2835823	IGR	Open sea	-0.0112766	0.0109621	0.303625	0.920923		-0.0094568	0.00531034	0.0749405	0.638083		-0.00502288	0.00543875	0.355728	0.840273		-0.0123828	0.00340018	0.000270734	0.163508		-0.010178	0.00246868	3.74225e-05	0.0365538	-	-	-	-	0
cg02108620	ULK4	3	42002230	5'UTR	North shore	-0.0038462	0.0154522	0.803431	0.988205		-0.0256636	0.0096369	0.00774357	0.294833		-0.0180632	0.00636326	0.00453007	0.304202		-0.0117899	0.00588469	0.0451249	0.662284		-0.0157451	0.00381997	3.75942e-05	0.0366244	-	-	-	-	0
cg09776718	PLEKHF1	19	30164820	Body	Island	0.00104716	0.00697157	0.880603	0.994086		0.00862602	0.00480168	0.0724213	0.631678		0.00766017	0.00241553	0.00151802	0.215038		0.00966339	0.00440683	0.0283201	0.603913		0.00769148	0.0018672	3.80087e-05	0.0368613	+	+	+	+	0
cg24494617	PEBP4	8	22735388	Body	Open sea	-0.0344189	0.012504	0.00591194	0.595724		0.0138336	0.0183305	0.450441	0.923308		-0.0366144	0.0160161	0.0222486	0.470386		-0.0593332	0.0166823	0.000375597	0.187658		-0.0317194	0.00770059	3.80376e-05	0.0368613	-	+	-	-	66.8717
cg10114555	MOV10	1	113216774	TSS1500	North shore	-0.0330681	0.016319	0.0427287	0.779471		-0.0252423	0.00677339	0.000194018	0.0535664		-0.0147939	0.00852156	0.0825535	0.63791		-0.00491842	0.00876449	0.574678	0.945669		-0.0179998	0.004371	3.82165e-05	0.0369375	-	-	-	-	31.2731
cg05550861	C4orf3	4	120222222	Body	South shore	-0.00468337	0.0118856	0.693554	0.978474		-0.020936	0.0081691	0.0103825	0.330624		-0.0139706	0.00656706	0.033389	0.521549		-0.0194429	0.00720512	0.00696555	0.440051		-0.0162034	0.00393707	3.8619e-05	0.0372288	-	-	-	-	0
cg01179986	ZNF692	1	249152877	5'UTR	Island	-0.00169179	0.00188433	0.369283	0.934515		-0.0041165	0.000956726	1.68733e-05	0.0140434		-0.00175597	0.00241911	0.467915	0.882177		0.000760396	0.00387981	0.84462	0.983368		-0.00324137	0.000787755	3.87689e-05	0.0372757	-	-	-	+	0
cg10475153	CLDN1	3	190024765	3'UTR	Open sea	-0.0212674	0.0124679	0.0880497	0.837292		-0.00533141	0.00593853	0.369311	0.898262		-0.00980289	0.00462236	0.0339425	0.523928		-0.0165467	0.00485939	0.000661399	0.218635		-0.0116792	0.0028405	3.92805e-05	0.0376692	-	-	-	-	0
cg05200313	SLC24A4	14	92960827	3'UTR	Open sea	0.0173037	0.0114513	0.13077	0.862051		-0.023878	0.00797457	0.00275102	0.193996		-0.0225692	0.00525659	1.7587e-05	0.043176		-0.0052794	0.00653024	0.418829	0.910738		-0.0142679	0.00347124	3.95102e-05	0.0377911	+	-	-	-	77.682
cg20529070	L3MBTL	20	42142751	TSS1500	North shore	-0.00151121	0.0109428	0.890161	0.994475		-0.0158727	0.00485736	0.00108405	0.126741		-0.0165329	0.00714286	0.0206344	0.461259		-0.0173694	0.0110686	0.116591	0.769544		-0.0146653	0.00356922	3.97688e-05	0.03794	-	-	-	-	0
cg19466131	FBN3	19	8213728	TSS1500	North shore	3.43125e-05	0.00432501	0.99367	0.999539		-0.0122148	0.00376164	0.0011654	0.13054		-0.00684676	0.00316873	0.0307162	0.511366		-0.0118057	0.00438801	0.00713577	0.443884		-0.00782281	0.00190464	4.00419e-05	0.0379569	+	-	-	-	46.2587
cg25091837	C5orf33	5	36242451	TSS1500	Island	0.00194187	0.00108101	0.0724385	0.825115		0.00217483	0.000506069	1.72731e-05	0.0142399		-0.00411751	0.00226	0.0684691	0.61253		-0.000183021	0.00231279	0.936926	0.993621		0.00181083	0.000440948	4.01388e-05	0.0379569	+	+	-	-	63.2183
cg16584290	EXOC3	5	462447	Body	North shelf	0.00609864	0.00513207	0.2347	0.902501		0.0040345	0.00187719	0.0316171	0.491094		0.00376665	0.00284548	0.185593	0.748645		0.00637305	0.00201116	0.00153049	0.284409		0.00493481	0.0012017	4.01624e-05	0.0379569	+	+	+	+	0
cg17491449	RGS12	4	3344154	Body	South shelf	-0.030986	0.0153731	0.0438411	0.78288		-0.0160735	0.00713535	0.0242805	0.450736		-0.00758768	0.0084111	0.367002	0.844885		-0.0224981	0.00726983	0.00197	0.308968		-0.0172103	0.00419115	4.01989e-05	0.0379569	-	-	-	-	0
cg09471658	TNFRSF8	1	12178858	Body	Open sea	0.00235264	0.00555758	0.672062	0.976277		-0.00317666	0.0007609	2.9816e-05	0.0196935		0.000232782	0.00234094	0.92079	0.989116		-0.00874163	0.00453958	0.0541484	0.681755		-0.00290983	0.000708776	4.03553e-05	0.0380071	+	-	+	-	32.9176
cg02534164	-	11	109930823	IGR	Open sea	-0.00536142	0.012568	0.669675	0.975949		-0.0102983	0.0076428	0.177835	0.787513		-0.0117665	0.00373793	0.00164472	0.220186		-0.00870607	0.00374102	0.019955	0.558982		-0.0100584	0.0024509	4.06176e-05	0.0381566	-	-	-	-	0
cg10861731	C10orf128	10	50395528	Body	Open sea	-0.0485729	0.0192643	0.0116888	0.656073		-	-	-	-		-0.0508807	0.0187577	0.00667714	0.343127		-0.0445955	0.025112	0.0757554	0.718152		-0.0486083	0.0118491	4.09083e-05	0.0383319	-	N/A	-	-	0
cg10375964	-	13	112815146	IGR	North shelf	0.00373296	0.00336975	0.267955	0.911395		0.00891575	0.0027894	0.00139205	0.141724		0.00799142	0.00320796	0.0127341	0.410039		0.00684285	0.00843817	0.4174	0.91034		0.00716056	0.0017466	4.13648e-05	0.0386613	+	+	+	+	0
cg08706732	TMEM200B	1	29448625	5'UTR	Island	-2.1499e-05	0.0011798	0.985461	0.99905		-	-	-	-		0.0021578	0.00340332	0.526062	0.901157		0.00729625	0.00123561	3.527e-09	0.000646947		0.00339088	0.000827676	4.18779e-05	0.0390417	-	N/A	+	+	89.1814
cg08469083	-	1	149818943	IGR	North shelf	0.00816019	0.00833046	0.327303	0.925886		0.0042519	0.00121086	0.000445647	0.081815		0.00205457	0.00318936	0.519449	0.898981		0.00878207	0.00390921	0.0246716	0.586051		0.00441086	0.0010782	4.29638e-05	0.039953	+	+	+	+	0
cg24484103	VRK3	19	50528836	TSS200	Island	-0.000752364	0.00102022	0.460847	0.951666		-0.00212858	0.00053431	6.78237e-05	0.0303424		-0.00474379	0.0024057	0.0486216	0.567323		0.00120415	0.00333018	0.717661	0.968727		-0.00188086	0.000459971	4.33066e-05	0.0400278	-	-	-	+	19.2005
cg01904393	-	12	51815083	IGR	North shelf	0.00919396	0.00872862	0.292198	0.917609		-0.0102296	0.00421943	0.015334	0.382758		-0.0125617	0.00322749	9.9383e-05	0.0885871		-0.00488531	0.00563999	0.386385	0.90253		-0.0092177	0.00225457	4.34262e-05	0.0400278	+	-	-	-	51.3807
cg21799270	SEC24A	5	133985246	Body	South shore	-0.0212682	0.00921642	0.0210188	0.719823		-0.0165261	0.0070278	0.0186964	0.411063		-0.0238612	0.0128311	0.0629362	0.601526		-0.0308784	0.0174109	0.0761448	0.718624		-0.020095	0.00491517	4.34436e-05	0.0400278	-	-	-	-	0
cg13353160	TMEM154	4	153567375	Body	Open sea	-0.00348326	0.0029532	0.238205	0.903737		0.00445326	0.000883506	4.64468e-07	0.00206845		-0.00442714	0.00416282	0.287556	0.809404		0.000586842	0.0029773	0.843745	0.983189		0.00326659	0.000799036	4.34791e-05	0.0400278	-	+	-	+	73.3427
cg11095027	TOLLIP	11	1297066	3'UTR	North shore	0.016171	0.00985902	0.100958	0.846877		0.022072	0.00835327	0.00823409	0.301121		0.0184117	0.00661326	0.00536828	0.321808		0.00790768	0.00706526	0.26304	0.86172		0.0157306	0.00384851	4.36145e-05	0.0400523	+	+	+	+	0
cg08824373	-	22	18117835	IGR	North shelf	-0.00214139	0.00621011	0.730227	0.981437		0.00329084	0.000875326	0.00017021	0.0500786		0.0028776	0.00208493	0.167528	0.734893		0.00320255	0.00280021	0.252755	0.857559		0.00314447	0.000769536	4.38528e-05	0.0400703	-	+	+	+	0
cg04620833	PRG3	11	57149840	TSS1500	Open sea	0.0213602	0.00994525	0.0317314	0.757884		-0.0132736	0.00307065	1.5411e-05	0.0133896		-0.00991555	0.00725507	0.171717	0.738494		-0.00924313	0.00571017	0.105509	0.756357		-0.010032	0.00245563	4.40174e-05	0.0400703	+	-	-	-	72.9664
cg22842717	DCTN2	12	57939823	Body	North shore	0.00120984	0.00218986	0.580623	0.966251		0.00812727	0.00201012	5.27323e-05	0.0263614		0.00575072	0.00228537	0.011859	0.403566		0.00129579	0.00388444	0.738693	0.971073		0.00483446	0.00118365	4.42007e-05	0.0400703	+	+	+	+	53.2251
cg13579295	ANAPC2	9	140069745	Body	South shore	-0.0544503	0.0111535	1.05072e-06	0.0386927		0.0111111	0.0221566	0.616033	0.957051		-0.00662762	0.0166893	0.691281	0.944573		-0.0389159	0.0239155	0.10369	0.753968		-0.0328855	0.00805453	4.4486e-05	0.0400703	-	+	-	-	70.6464
cg17827670	AHCYL2	7	129008130	1stExon	Open sea	-0.0142567	0.00830539	0.0860604	0.834838		-0.012468	0.0045392	0.00601927	0.268631		-0.00653818	0.00223368	0.00342148	0.278894		-0.00319661	0.00487059	0.511625	0.932255		-0.00738509	0.0018089	4.45258e-05	0.0400703	-	-	-	-	0
cg09430705	-	12	6831052	IGR	North shelf	-0.00702371	0.00951338	0.460334	0.951635		0.00867497	0.00226025	0.000124009	0.0426962		0.00654266	0.0026338	0.0129875	0.412033		0.000585562	0.00434482	0.892792	0.989187		0.00642363	0.00157344	4.45473e-05	0.0400703	-	+	+	+	37.4701
cg09853238	-	6	149532290	IGR	Open sea	-0.00499796	0.0107078	0.640674	0.972491		-0.0235871	0.00503692	2.82923e-06	0.00565699		-0.00907063	0.00540886	0.0935436	0.655804		-0.00101756	0.00714113	0.88669	0.988501		-0.0127864	0.00313223	4.46097e-05	0.0400703	-	-	-	-	63.9209
cg18803104	-	6	28956324	IGR	Island	-0.00701398	0.00557825	0.208616	0.895156		-0.0193791	0.00510896	0.000148739	0.0468548		-0.0182103	0.00871222	0.0366001	0.53257		0.00284648	0.0189929	0.880866	0.987629		-0.0138882	0.00340215	4.46129e-05	0.0400703	-	-	-	+	18.8355
cg17618595	FOXQ1	6	1311342	TSS1500	Island	-0.00312807	0.00100118	0.00178185	0.463108		-0.00130864	0.000434214	0.0025799	0.189282		-0.00142724	0.00264511	0.58949	0.919409		-0.00321435	0.00497357	0.518094	0.933781		-0.00160303	0.00039269	4.46133e-05	0.0400703	-	-	-	-	0
cg08894381	-	4	3685438	IGR	Island	0.00328943	0.00106588	0.00202793	0.480883		-	-	-	-		0.00119043	0.00127634	0.35098	0.838255		0.00507872	0.00160399	0.0015439	0.285563		0.00297446	0.000728795	4.4777e-05	0.0401077	+	N/A	+	+	46.8387
cg14252211	-	1	25919394	IGR	Open sea	-0.000356867	0.0022124	0.871855	0.993483		-0.0016561	0.000355185	3.12168e-06	0.00592004		0.00067602	0.00111662	0.544903	0.907015		0.00208495	0.00244821	0.394423	0.904979		-0.0013528	0.0003315	4.48729e-05	0.0401077	-	-	+	+	51.6505
cg17099569	-	2	121549866	IGR	Open sea	0.00218237	0.0126311	0.862826	0.992948		-0.02382	0.0077005	0.00197943	0.16756		-0.01592	0.00655622	0.0151727	0.42755		-0.0154188	0.00747594	0.0391645	0.648178		-0.0160879	0.00394396	4.52054e-05	0.040167	+	-	-	-	3.50943
cg03466237	TOLLIP	11	1298256	3'UTR	Island	0.00153179	0.000787111	0.0516441	0.79917		-	-	-	-		0.00451596	0.00108545	3.17636e-05	0.0567811		0.00154382	0.00172407	0.370546	0.897979		0.00243805	0.000597693	4.52116e-05	0.040167	+	N/A	+	+	61.9724
cg26990835	MVP	16	29831705	TSS200	South shelf	-0.000833433	0.00315654	0.791754	0.986967		-0.00417621	0.00118028	0.000402697	0.0774247		-0.00246694	0.00135444	0.0685507	0.612752		-0.00357607	0.00236663	0.130778	0.782478		-0.00328483	0.00080534	4.52664e-05	0.040167	-	-	-	-	0
cg17292667	-	13	110787523	IGR	North shelf	0.0146345	0.0111326	0.188657	0.88783		0.0153312	0.0129262	0.235603	0.83375		0.0131255	0.00834015	0.11554	0.684718		0.018902	0.00559985	0.000736943	0.225397		0.0166001	0.00407165	4.56216e-05	0.0403848	+	+	+	+	0
cg27001250	PTPRS	19	5247721	Body	South shore	-0.00299432	0.00770466	0.697545	0.978684		-0.0117631	0.00737036	0.110489	0.706062		-0.0121112	0.00521804	0.0202854	0.4595		-0.01979	0.0058025	0.000648199	0.217515		-0.0127807	0.00313601	4.5921e-05	0.0405524	-	-	-	-	3.47899
cg25359664	-	19	31844954	IGR	South shore	-0.00200052	0.00395162	0.612678	0.969741		-0.00396165	0.00408285	0.331889	0.884276		-0.0147913	0.00297561	6.66615e-07	0.0107233		-0.00212459	0.00602558	0.724392	0.969335		-0.00791956	0.00194437	4.63948e-05	0.0407721	-	-	-	-	68.2251
cg11024180	-	20	10195033	IGR	North shelf	-0.0122838	0.00444497	0.00571809	0.594489		0.0019211	0.00493285	0.696943	0.968501		-0.00949909	0.00198482	1.70253e-06	0.0173441		0.00164533	0.00294686	0.576617	0.946072		-0.00600069	0.0014733	4.64168e-05	0.0407721	-	+	-	+	79.1896
cg07871947	SLC12A5	20	44657796	TSS200	Island	0.0103751	0.0106173	0.32848	0.926296		0.0184192	0.0151781	0.224926	0.826821		0.0455835	0.0165728	0.00595039	0.331101		0.0746693	0.0176866	2.42355e-05	0.0603021		0.0287618	0.00706236	4.6502e-05	0.0407721	+	+	+	+	73.2878
cg02413326	B3GALT5	21	41027785	TSS1500	Open sea	0.00663332	0.00201946	0.00102091	0.409975		-	-	-	-		0.00419099	0.00238683	0.0791087	0.632023		0.00592218	0.00324751	0.0682116	0.706032		0.00567099	0.00139271	4.66312e-05	0.0407883	+	N/A	+	+	0
cg13736064	GATAD1	7	92076723	TSS200	Island	-0.00084889	0.000895754	0.343291	0.929938		-0.00153357	0.000424882	0.00030691	0.0675238		-0.00540647	0.00178265	0.00242279	0.250439		0.000510068	0.00176212	0.772227	0.975294		-0.00149413	0.000367051	4.68884e-05	0.0409162	-	-	-	+	54.8037
cg14756878	-	2	12568736	IGR	Open sea	0.00525599	0.0122172	0.667042	0.975596		0.0151738	0.00533057	0.0044195	0.238961		0.0114975	0.00369293	0.00184958	0.22902		0.00483739	0.00439002	0.270502	0.86499		0.00995346	0.00244626	4.72478e-05	0.0411323	+	+	+	+	0
cg17046977	USP3	15	63796567	TSS1500	Island	-0.00127539	0.000972143	0.189542	0.88845		-0.00660221	0.0014145	3.04856e-06	0.0059062		-1.69154e-05	0.00158686	0.991495	0.999253		-0.00419362	0.00164789	0.010933	0.487847		-0.00266875	0.000656066	4.74572e-05	0.0412171	-	-	-	-	77.6722
cg10174387	NUP93	16	56763735	TSS1500	North shore	-0.000685161	0.00306078	0.822873	0.989888		-0.0036144	0.00103189	0.000460567	0.0835305		-0.00587624	0.00372786	0.114956	0.684246		-0.00730268	0.00363626	0.0446123	0.661491		-0.00372251	0.000915362	4.76823e-05	0.0413152	-	-	-	-	0
cg19937056	KCNMB2	3	178275698	TSS1500	Open sea	0.00448907	0.0139617	0.747811	0.983263		-0.00921617	0.00695029	0.184835	0.794203		-0.0199658	0.00444957	7.21921e-06	0.0316484		-0.00176295	0.0100819	0.861187	0.985265		-0.0138497	0.00340645	4.78814e-05	0.0413166	+	-	-	-	45.4181
cg24072013	SYF2	1	25559262	TSS1500	South shore	0.00414438	0.00303463	0.172035	0.881075		-0.00301993	0.000614153	8.7781e-07	0.00283526		0.000408466	0.00163352	0.802547	0.968096		0.000445296	0.00277102	0.872332	0.986751		-0.00224987	0.000553441	4.79817e-05	0.0413166	+	-	+	+	68.7706
cg22672078	DDX51	12	132628386	Body	Island	-0.00586699	0.00145997	5.85509e-05	0.185873		-	-	-	-		-0.00282268	0.00315373	0.370772	0.846543		-0.00324238	0.0043672	0.457821	0.92061		-0.0051538	0.00126783	4.80205e-05	0.0413166	-	N/A	-	-	0
cg21250100	CSDC2	22	41956987	TSS200	Open sea	-0.00579528	0.00914516	0.526277	0.96147		-	-	-	-		-0.0347714	0.0078491	9.42371e-06	0.0339178		-0.0201184	0.0132629	0.129294	0.781022		-0.022084	0.00543339	4.81356e-05	0.0413191	-	N/A	-	-	65.56
cg18929814	TECPR1	7	97875293	Body	Open sea	0.00684195	0.0151797	0.652183	0.973804		0.0146705	0.0100701	0.14516	0.753855		0.0285366	0.00870353	0.00104272	0.191871		0.024237	0.0102926	0.0185324	0.551657		0.0211679	0.0052099	4.84429e-05	0.0414862	+	+	+	+	0
cg07999415	NUMA1	11	71724338	Body	Open sea	0.00299324	0.000811034	0.000223679	0.27241		0.00134935	0.000721089	0.061309	0.603547		0.00284241	0.00146404	0.0521995	0.576696		-0.00161387	0.0024256	0.505829	0.930917		0.00200918	0.000495075	4.94234e-05	0.0422276	+	+	+	-	38.3285
cg07167398	DHX9	1	182808363	TSS200	Island	-1.59602e-05	0.000759033	0.983224	0.998916		-0.00268042	0.000570031	2.57328e-06	0.00532638		-0.00115074	0.00102658	0.262311	0.79644		-0.00190735	0.00170346	0.262845	0.861649		-0.00164179	0.000404664	4.96705e-05	0.0423204	-	-	-	-	63.24
cg03699843	SNX20	16	50701064	3'UTR	Open sea	-0.00597972	0.0110155	0.587234	0.967054		-0.0217276	0.00427508	3.72721e-07	0.00188881		-0.00797594	0.00612812	0.193077	0.75389		-0.0015396	0.00434094	0.722838	0.969228		-0.0107408	0.00264764	4.97618e-05	0.0423204	-	-	-	-	73.8857
cg25375916	SLC33A1	3	155570275	Body	North shelf	-0.00823407	0.0107938	0.445553	0.949128		-0.0150453	0.00731003	0.0395734	0.528547		-0.0264107	0.00828167	0.00142742	0.21196		-0.0141901	0.00745988	0.0571466	0.686911		-0.0165805	0.00408771	4.9878e-05	0.0423215	-	-	-	-	0
cg19247726	OBSCN	1	228565914	Body	North shore	-0.0241784	0.00848151	0.00436208	0.566018		-	-	-	-		-0.0362726	0.0125499	0.00384898	0.288673		-0.0163901	0.0160944	0.308499	0.878119		-0.0261162	0.00644009	5.00805e-05	0.0423768	-	N/A	-	-	0
cg00339913	PHYHIP	8	22085227	Body	Open sea	-0.025334	0.011951	0.0340216	0.762064		-0.029516	0.0155637	0.0578989	0.592431		-0.0287891	0.0135783	0.0339871	0.524117		-0.0290257	0.0146644	0.0477793	0.668765		-0.0278416	0.00686741	5.03128e-05	0.0423768	-	-	-	-	0
cg00427604	LPCAT2	16	55542751	TSS200	North shore	0.0113837	0.00926577	0.219229	0.897724		0.0186589	0.00771256	0.015551	0.384975		0.0114812	0.00405663	0.00465157	0.306924		0.00936894	0.00665258	0.159037	0.804913		0.0121233	0.00299045	5.03486e-05	0.0423768	+	+	+	+	0
cg06475223	LAMA3	18	21498693	Body	Open sea	-0.00954577	0.0136993	0.485924	0.955854		-0.00742571	0.00705345	0.292443	0.86635		-0.0284569	0.00650562	1.21878e-05	0.0374013		-0.0101652	0.00805367	0.206884	0.835852		-0.0159633	0.0039383	5.04878e-05	0.0423768	-	-	-	-	49.074
cg06760467	-	6	29496514	IGR	Open sea	-0.00438421	0.00820334	0.593036	0.967656		-0.0114242	0.00878999	0.19371	0.802806		-0.00824985	0.00396059	0.0372527	0.534805		-0.0145431	0.00421121	0.000553535	0.210079		-0.0105379	0.0025999	5.05186e-05	0.0423768	-	-	-	-	0
cg25453797	PRKCE	2	46360214	Body	Open sea	-0.000621992	0.00276125	0.821779	0.989832		0.00392241	0.00187919	0.0368624	0.516643		0.00225779	0.00176353	0.20045	0.759491		0.0108707	0.00224169	1.23871e-06	0.0122108		0.00419136	0.00103425	5.06572e-05	0.0423877	-	+	+	+	77.1678
cg19743406	LHFPL5	6	35771838	TSS1500	North shore	-0.00381525	0.0129539	0.768357	0.984805		0.0219022	0.00842572	0.00933727	0.317239		0.0178403	0.00462243	0.000113614	0.092768		0.00340411	0.00735569	0.643518	0.957393		0.0138716	0.00342335	5.07728e-05	0.0423877	-	+	+	+	45.798
cg22043652	TOLLIP	11	1301434	Body	North shore	0.00126244	0.00214548	0.556249	0.963613		0.00457715	0.00159223	0.00404443	0.229179		0.00314506	0.00116978	0.00717557	0.349576		0.00387257	0.00261884	0.139211	0.789751		0.00332108	0.000819703	5.08769e-05	0.0423877	+	+	+	+	0
cg12594244	LOXL1	15	74218754	TSS200	Island	-0.00440801	0.00846508	0.602556	0.968707		-0.00741433	0.00656757	0.258927	0.848464		-0.0247503	0.00572036	1.51355e-05	0.042052		-0.0150072	0.0108262	0.165689	0.809861		-0.0146635	0.00362187	5.15246e-05	0.0427925	-	-	-	-	48.2436
cg25471413	UBR5	8	103424494	1stExon	Island	-0.00071493	0.000304633	0.0189325	0.706172		-	-	-	-		-0.00241063	0.00102762	0.0189842	0.450997		-0.00485555	0.00105072	3.81604e-06	0.0226654		-0.00113907	0.0002814	5.16846e-05	0.0427925	-	N/A	-	-	87.4848
cg25408617	NEURL1B	5	172093513	Body	North shelf	-0.00121383	0.00453949	0.789166	0.986599		-0.00555259	0.00187254	0.00302425	0.202581		-0.0135869	0.00439983	0.0020147	0.233973		-0.00509155	0.00343929	0.138764	0.789299		-0.00590479	0.00145878	5.17114e-05	0.0427925	-	-	-	-	28.7017
cg24878755	C6orf115	6	139349590	TSS1500	North shore	0.00316761	0.00343233	0.356072	0.932306		-0.00320152	0.00102465	0.00178103	0.158584		-0.00681506	0.0019419	0.000448978	0.148097		-0.00206557	0.00330619	0.532129	0.936989		-0.00342655	0.000846966	5.21711e-05	0.0428829	+	-	-	-	56.8563
cg22321808	TTC7A	2	47257584	Body	Open sea	0.00808001	0.00583642	0.166232	0.878242		0.00689374	0.0048119	0.151959	0.762229		0.00498115	0.00313291	0.111848	0.680743		0.00931146	0.00281389	0.000935962	0.24644		0.00737693	0.00182355	5.22382e-05	0.0428829	+	+	+	+	0
cg01578585	C16orf88	16	19721878	Body	Open sea	0.000673513	0.00963587	0.944276	0.996898		-0.00255776	0.00651166	0.69447	0.968259		0.011276	0.00493368	0.0222824	0.470444		0.030717	0.00584681	1.49121e-07	0.00499216		0.0125011	0.00309065	5.23641e-05	0.0428829	+	-	+	+	81.9527
cg15828668	-	12	6888116	IGR	Open sea	-0.000147404	0.00402003	0.97075	0.99858		-0.00666329	0.00156862	2.15828e-05	0.0165136		-0.00236498	0.00422295	0.575459	0.915732		-0.00528432	0.00565733	0.35027	0.89222		-0.00542625	0.00134158	5.2397e-05	0.0428829	-	-	-	-	0
cg11460110	PRR3	6	30530458	3'UTR	Open sea	0.0182797	0.0114814	0.111359	0.851981		0.0141914	0.00748005	0.0577968	0.592182		0.0392623	0.0100477	9.32175e-05	0.0870418		0.00787434	0.0104754	0.452231	0.919397		0.0191778	0.00474168	5.24293e-05	0.0428829	+	+	+	+	46.5292
cg08194677	ANTXR1	2	69240114	TSS200	Island	0.000504778	0.000812327	0.534339	0.962404		-0.00142391	0.000329987	1.59574e-05	0.0136345		-0.00269127	0.00148815	0.0705344	0.616481		-0.000552383	0.00144456	0.702173	0.966304		-0.00118588	0.000293235	5.25193e-05	0.0428829	+	-	-	-	50.5565
cg02455392	-	1	232514215	IGR	Open sea	4.71039e-05	0.00409352	0.990819	0.999454		0.0103063	0.00415709	0.013167	0.361157		0.0116744	0.00316125	0.00022166	0.112433		0.0306957	0.0149078	0.0394905	0.649125		0.00857923	0.00212187	5.27172e-05	0.0429492	+	+	+	+	60.9194
cg19093205	-	20	61641594	IGR	South shore	0.0327804	0.0140581	0.0197121	0.712292		-	-	-	-		0.0238685	0.0108977	0.0285072	0.501581		0.0435079	0.0163047	0.00762066	0.451561		0.0307685	0.00761564	5.34119e-05	0.0433279	+	N/A	+	+	0
cg09257456	MS4A12	11	60260937	5'UTR	Open sea	-0.0515646	0.0208015	0.0131792	0.666829		-0.00996288	0.00512863	0.0520645	0.574662		-0.00617313	0.00401982	0.124619	0.69492		-0.0115153	0.00381857	0.00256478	0.336473		-0.00977597	0.00241971	5.34172e-05	0.0433279	-	-	-	-	40.569
cg11132913	-	1	59285109	IGR	South shelf	0.0139563	0.00613679	0.0229537	0.728113		0.00889502	0.00520267	0.0873211	0.66546		0.00751016	0.00274146	0.00615376	0.334429		0.0059113	0.00427985	0.167219	0.810828		0.00804786	0.00199543	5.50329e-05	0.0445403	+	+	+	+	0
cg15002163	HDAC4	2	240161924	Body	Open sea	0.00516083	0.00966865	0.593501	0.967656		0.0216	0.0061782	0.000472009	0.0844044		0.0203611	0.0083815	0.0151285	0.427163		0.00856136	0.0102342	0.402848	0.907155		0.0163596	0.0040596	5.58111e-05	0.0450274	+	+	+	+	0
cg06997549	NRIP2	12	2944163	5'UTR	Open sea	-0.0165362	0.00932613	0.0762116	0.828536		-0.0258618	0.0105715	0.0144301	0.374388		-0.0213499	0.0114336	0.0618613	0.5994		-0.052225	0.0211316	0.0134578	0.513519		-0.0231357	0.0057416	5.59004e-05	0.0450274	-	-	-	-	0
cg16282361	ADARB2	10	1767482	Body	Open sea	0.00360921	0.00172913	0.0368614	0.767929		0.00420491	0.00107645	9.37312e-05	0.0371291		0.00137278	0.00182058	0.450829	0.87656		-0.000984358	0.00286243	0.73093	0.970283		0.00316431	0.000785381	5.60121e-05	0.0450274	+	+	+	-	26.2837
cg02061224	-	10	133834823	IGR	Open sea	0.0152538	0.00570681	0.00751963	0.618702		0.00736925	0.00455006	0.10532	0.697786		0.00546279	0.00197654	0.00571301	0.327652		0.003797	0.00246651	0.123701	0.775937		0.00570091	0.00141513	5.6124e-05	0.0450274	+	+	+	+	15.4186
cg08146977	-	1	31628259	IGR	Island	-0.00441466	0.000993428	8.83559e-06	0.09814		-	-	-	-		0.00122242	0.00270864	0.65177	0.935961		-0.00187549	0.00234672	0.424177	0.912451		-0.0034911	0.000866732	5.62804e-05	0.0450548	-	N/A	+	-	54.1965
cg06549901	CES1	16	55851316	Body	Open sea	0.0180861	0.0153747	0.239453	0.904106		-	-	-	-		0.0263855	0.00992115	0.00782518	0.358689		0.03214	0.0111557	0.00396384	0.382315		0.0268818	0.00667775	5.68372e-05	0.0454018	+	N/A	+	+	0
cg21521518	RASL11B	4	53727714	TSS1500	North shore	-0.0811529	0.0229488	0.000405827	0.323475		-0.0307248	0.0254976	0.228201	0.828661		-0.0388312	0.0186979	0.0378233	0.536492		-0.0273761	0.0233059	0.240139	0.852001		-0.0445821	0.0110849	5.77383e-05	0.0458515	-	-	-	-	13.657
cg01562995	WDR60	7	158714603	Body	South shore	0.00316204	0.00164399	0.0544298	0.801071		0.00319287	0.00154383	0.0386258	0.524381		0.00452496	0.00127491	0.000386344	0.138665		-0.00316734	0.00302705	0.295402	0.873775		0.00326819	0.000812729	5.78898e-05	0.0458515	+	+	+	-	45.4367
cg08927260	FAM171A1	10	15254823	3'UTR	Island	0.00020026	0.00343326	0.953486	0.997531		-0.00154138	0.000363485	2.22965e-05	0.0166754		0.00152994	0.00164991	0.353779	0.839431		-0.00213592	0.00218139	0.327503	0.884933		-0.00140154	0.000348554	5.79503e-05	0.0458515	+	-	+	-	17.4885
cg26620959	SYNE1	6	152958489	1stExon	South shore	-0.0011723	0.00588752	0.842173	0.991151		-0.0167983	0.00310641	6.38734e-08	0.000609817		-0.000133057	0.00457769	0.976812	0.997148		-0.000767671	0.00718242	0.914883	0.991575		-0.00899792	0.0022384	5.82475e-05	0.0458515	-	-	-	-	77.1608
cg09804649	-	6	168815615	IGR	South shore	0.00591323	0.00519881	0.255363	0.908833		0.0132479	0.00678632	0.0509209	0.570521		0.0152819	0.00477827	0.00138286	0.210168		0.00741058	0.00408226	0.0694757	0.708575		0.00997091	0.00248056	5.82917e-05	0.0458515	+	+	+	+	0
cg25227364	MAMSTR	19	49217490	Body	Island	0.00199946	0.00401194	0.618218	0.97015		-0.00612024	0.00143328	1.95394e-05	0.0155558		0.00040963	0.00581726	0.943862	0.99262		-0.00999336	0.00587677	0.0890397	0.736717		-0.00515669	0.00128309	5.84524e-05	0.0458515	+	-	+	-	42.6004
cg10370305	-	11	27303972	IGR	Open sea	-0.0114134	0.0133519	0.392653	0.93968		-0.00598029	0.00252436	0.0178347	0.403824		-0.00990578	0.00430368	0.0213523	0.465569		-0.0176016	0.00635129	0.00558248	0.418785		-0.00817868	0.00203566	5.87697e-05	0.0458515	-	-	-	-	5.63981
cg06103029	-	12	58299321	IGR	Open sea	-0.00278374	0.00560187	0.619238	0.970259		-0.0158291	0.00479473	0.000962158	0.120215		-0.00131419	0.0024899	0.597633	0.92179		-0.00673214	0.00187877	0.00033932	0.178478		-0.00557046	0.00138679	5.8994e-05	0.0458515	-	-	-	-	63.0982
cg15621740	EIF2C1	1	36385965	3'UTR	Open sea	0.00382789	0.00303001	0.206473	0.895086		0.00573414	0.0012669	6.00803e-06	0.00874207		0.00160204	0.00227481	0.481274	0.886323		-0.000194121	0.00223714	0.930853	0.993005		0.00378691	0.000942804	5.90328e-05	0.0458515	+	+	+	-	53.5007
cg07477282	SPG11	15	44956107	TSS1500	South shore	-0.00870304	0.00508245	0.0868283	0.835466		-0.00565219	0.00128734	1.13049e-05	0.0117828		-0.00219241	0.00231672	0.343975	0.835389		0.00159534	0.00272675	0.5585	0.942306		-0.00409312	0.00101906	5.90565e-05	0.0458515	-	-	-	+	58.9862
cg26677602	GPA33	1	167035992	Body	Open sea	-0.000660191	0.00276755	0.811457	0.988934		-0.00388037	0.00111673	0.000511289	0.0878314		-0.00502903	0.00207209	0.0152227	0.428009		-0.00160798	0.00231966	0.488185	0.927078		-0.00345467	0.000860285	5.92636e-05	0.0458515	-	-	-	-	0
cg04203950	SPNS2	17	4443191	3'UTR	South shelf	0.0050296	0.00530838	0.343392	0.929938		0.00521263	0.00355661	0.142753	0.751091		0.00591672	0.00193812	0.00226711	0.24533		0.00580794	0.00297611	0.0509953	0.675589		0.00571532	0.00142326	5.92838e-05	0.0458515	+	+	+	+	0
cg21624359	FFAR3	19	35848801	TSS1500	Open sea	0.0229215	0.013774	0.0960892	0.842877		0.0127049	0.00805791	0.114866	0.713412		0.0166811	0.00502111	0.00089313	0.182011		0.007833	0.00645485	0.224936	0.84465		0.013827	0.00344342	5.93258e-05	0.0458515	+	+	+	+	0
cg14552772	ARFRP1	20	62339237	5'UTR	Island	-0.00126447	0.000388729	0.00114262	0.419329		-0.00173128	0.000801775	0.0308266	0.487656		-8.33261e-05	0.00140333	0.952651	0.99377		-0.00220967	0.00145395	0.128568	0.780466		-0.00132712	0.000330515	5.93699e-05	0.0458515	-	-	-	-	0
cg17672850	-	17	40206354	IGR	Open sea	-0.0171332	0.0076998	0.0260716	0.739088		-	-	-	-		-0.0283418	0.00882882	0.00132666	0.207788		-0.0143738	0.00960991	0.134723	0.785658		-0.0199442	0.00496754	5.94667e-05	0.0458515	-	N/A	-	-	0
cg12807187	EIF4E3	3	71778392	TSS200	South shelf	-0.0321869	0.0128665	0.0123633	0.6596		-0.0120424	0.0155847	0.439697	0.920169		-0.0326667	0.0122768	0.0077946	0.358257		-0.0276462	0.014825	0.0622037	0.696249		-0.0274819	0.00684504	5.94805e-05	0.0458515	-	-	-	-	0
cg23415203	-	17	7975930	IGR	Open sea	-0.0212492	0.0120587	0.0780449	0.828641		-0.0056716	0.0125394	0.651052	0.962425		-0.0267358	0.0109781	0.0148761	0.426011		-0.0542639	0.0149249	0.00027712	0.165625		-0.0248869	0.00619893	5.95169e-05	0.0458515	-	-	-	-	52.6955
cg17920197	LGI4	19	35627220	TSS1500	Open sea	-0.0021318	0.00308855	0.490053	0.956508		-0.00528867	0.00260904	0.0426564	0.541442		-0.00585154	0.00287257	0.0416458	0.547076		-0.00912197	0.00286145	0.00143316	0.281503		-0.00570366	0.00142126	5.9924e-05	0.0460688	-	-	-	-	0
cg25494480	RUNX2	6	45387917	Body	Island	-0.00186014	0.00133201	0.162566	0.877177		-0.00151286	0.000417169	0.000287296	0.0647568		-0.00127808	0.00180344	0.478518	0.885659		-0.00190579	0.00247228	0.440787	0.916574		-0.00154056	0.000384024	6.0302e-05	0.0462628	-	-	-	-	0
cg10374534	FAM20A	17	66554600	Body	Open sea	-0.0031153	0.00375058	0.406189	0.941562		-0.0128575	0.00234676	4.28172e-08	0.000547172		-0.00117153	0.00255736	0.64688	0.934877		0.00010829	0.00414755	0.97917	0.997828		-0.0058851	0.00146852	6.13651e-05	0.0469764	-	-	-	+	79.8087
cg09559545	KIAA1407	3	113775765	TSS1500	South shore	-0.0063043	0.00559283	0.259654	0.909908		-0.0050103	0.00136251	0.000235764	0.0587482		0.000177663	0.00390131	0.963677	0.995369		-0.00685641	0.00378589	0.0701344	0.710353		-0.00476857	0.00119005	6.14873e-05	0.0469764	-	-	+	-	0
cg23580509	-	11	94820250	IGR	North shelf	0.0168781	0.0157264	0.283166	0.915631		0.00827639	0.00192213	1.66346e-05	0.0140419		0.00665134	0.00571457	0.244454	0.785708		-0.00136106	0.0040181	0.734811	0.970856		0.00661029	0.00165009	6.17485e-05	0.0470783	+	+	+	-	41.3304
cg05963604	APPL1	3	57263543	Body	South shore	0.0160128	0.0104494	0.12542	0.860117		-0.0126487	0.00469132	0.00701363	0.285223		-0.0147842	0.00381313	0.000105676	0.0897204		-0.00377916	0.00664673	0.569645	0.944622		-0.0104818	0.00261706	6.19736e-05	0.0471523	+	-	-	-	66.4135
cg21405929	SKI	1	2234751	Body	North shore	0.00331009	0.00261996	0.206441	0.895086		0.00528248	0.00137462	0.000121606	0.0425508		0.00176862	0.00250347	0.479898	0.885974		0.00308803	0.00312829	0.323579	0.883762		0.00413771	0.00103327	6.21524e-05	0.0471743	+	+	+	+	0
cg12155963	GIMAP8	7	150147553	TSS1500	Open sea	0.00592709	0.00732115	0.418179	0.9441		-0.0104333	0.00238372	1.20384e-05	0.0120077		-0.00499433	0.00366716	0.173227	0.739408		-0.00326867	0.00464883	0.481982	0.925736		-0.00713084	0.00178095	6.22952e-05	0.0471743	+	-	-	-	51.0619
cg00811020	NAA30	14	57858335	Body	Island	-0.0502904	0.0133815	0.000171144	0.257812		-0.0206444	0.00705865	0.00344791	0.215209		-0.00283791	0.0142149	0.841759	0.97556		-0.00802792	0.0189122	0.671214	0.961644		-0.0219068	0.00547177	6.23875e-05	0.0471743	-	-	-	-	56.3266
cg18225582	PLEKHG3	14	65171304	1stExon	Island	-0.000958998	0.000629044	0.127376	0.860133		-0.00100934	0.000340727	0.0030534	0.203344		-0.00679813	0.0016288	2.99702e-05	0.0557399		0.000779234	0.00377615	0.836512	0.98259		-0.00117583	0.000293763	6.26355e-05	0.0471743	-	-	-	+	76.0776
cg12398330	ROBO3	11	124734412	TSS1500	North shore	-0.031871	0.0144465	0.0273739	0.745064		-0.0287807	0.0103337	0.00535065	0.257563		-0.0129564	0.0141985	0.361496	0.842647		-0.0531305	0.0241397	0.0277392	0.601335		-0.0277294	0.00692833	6.2724e-05	0.0471743	-	-	-	-	0
cg21074413	GPR133	12	131494614	Body	Open sea	0.0138709	0.00653705	0.0338475	0.761887		-0.0105017	0.0110608	0.342392	0.888663		0.0270514	0.00579813	3.07821e-06	0.0211672		0.00286923	0.00965997	0.766449	0.974501		0.0149113	0.00372582	6.27712e-05	0.0471743	+	-	+	+	73.3146
cg03431155	CUX1	7	101840446	Body	South shore	0.00317567	0.00325794	0.329686	0.926597		0.0115706	0.00336631	0.000587813	0.0947837		0.00384158	0.00243449	0.11457	0.683676		0.00650393	0.00289464	0.0246473	0.586051		0.00583306	0.00145782	6.30204e-05	0.0471756	+	+	+	+	30.1218
cg13990743	-	1	212108591	IGR	Open sea	-0.00992529	0.00926729	0.284168	0.915839		-0.0128506	0.00486352	0.00823587	0.301121		-0.0164687	0.00463357	0.000379126	0.137821		0.000919716	0.00662326	0.88956	0.988785		-0.0113951	0.00284794	6.30291e-05	0.0471756	-	-	-	+	37.1169
cg03668033	RPL24	3	101405211	Body	North shore	-0.000942821	0.00197066	0.632345	0.971579		-0.00204126	0.000511478	6.582e-05	0.029809		-0.00258793	0.00192888	0.179701	0.744552		0.00102507	0.0022132	0.643248	0.957349		-0.00187392	0.000468657	6.37511e-05	0.0474386	-	-	-	+	0
cg15357078	WDR86	7	151082220	Body	South shelf	0.00242465	0.00187114	0.19504	0.890681		0.00342841	0.00120544	0.00445341	0.239543		0.00438796	0.0014913	0.00325701	0.274556		1.65924e-05	0.00251456	0.994735	0.999472		0.00317878	0.000795152	6.39611e-05	0.0474386	+	+	+	+	0
cg08506306	MBD3	19	1580576	Body	Island	0.0059904	0.00481326	0.213293	0.895963		0.0057573	0.00272075	0.034339	0.504642		0.00452295	0.00221566	0.0412157	0.546295		0.00650739	0.00262489	0.013171	0.510855		0.0055059	0.00137739	6.40575e-05	0.0474386	+	+	+	+	0
cg23782909	-	12	101945864	IGR	Open sea	0.0283522	0.0103451	0.00613184	0.599693		0.0175937	0.0140339	0.209966	0.816634		0.0178265	0.0105155	0.0900274	0.650655		0.0255361	0.0117504	0.029764	0.609738		0.0228092	0.0057066	6.41516e-05	0.0474386	+	+	+	+	0
cg04583842	BANP	16	88103117	Body	South shore	0.0215587	0.0128683	0.093868	0.840413		0.0376518	0.0126067	0.0028205	0.196588		0.0294856	0.013352	0.0272209	0.49454		0.0154413	0.0193505	0.424883	0.912566		0.0278363	0.00696548	6.43336e-05	0.0474386	+	+	+	+	0
cg25855001	RAP1GAP2	17	2886346	Body	Open sea	0.0107632	0.00634593	0.0898698	0.838725		-	-	-	-		0.00690634	0.00304315	0.0232395	0.475625		0.0147173	0.0046634	0.00159991	0.287897		0.00945082	0.00236494	6.43614e-05	0.0474386	+	N/A	+	+	0.856319
cg24027320	TASP1	20	13620031	TSS1500	South shore	-0.044724	0.023275	0.0546634	0.801888		-0.031433	0.0148725	0.0345578	0.506095		-0.0706691	0.0182422	0.00010709	0.0898308		0.0535197	0.0383506	0.162854	0.807737		-0.0398572	0.00997417	6.44105e-05	0.0474386	-	-	-	+	67.1981
cg15617155	-	1	63785321	IGR	Island	-0.0115886	0.00322524	0.000326756	0.307744		-0.00815831	0.0042533	0.0550966	0.583451		-0.00290503	0.00688024	0.672859	0.940556		-0.00684184	0.00804651	0.395166	0.905084		-0.00921407	0.00230644	6.47151e-05	0.0474386	-	-	-	-	0
cg14254853	PUM1	1	31538579	TSS200	Island	-0.00121388	0.00178944	0.497545	0.957584		-0.0023758	0.00150425	0.114246	0.712131		-0.00454297	0.00121227	0.000178604	0.106734		-0.00335129	0.00255491	0.18962	0.825079		-0.0031701	0.000793578	6.47795e-05	0.0474386	-	-	-	-	0
cg01274028	PC	11	66633768	Body	South shelf	-0.00651334	0.00908846	0.473583	0.953701		-0.00638628	0.00656679	0.330796	0.883799		0.0145006	0.00419222	0.000542342	0.158129		0.013458	0.00358029	0.000170657	0.137515		0.00968236	0.00242387	6.4807e-05	0.0474386	-	-	+	+	74.1294
cg06784232	CSGALNACT1	8	19463150	Body	South shelf	0.0464027	0.0153941	0.0025756	0.507815		0.0241363	0.00940565	0.0102835	0.329435		0.021536	0.00924767	0.0198697	0.456456		-0.000694952	0.0141255	0.960761	0.996153		0.0222468	0.00557031	6.50178e-05	0.0474386	+	+	+	-	41.7062
cg01335980	KIAA0556	16	27733133	Body	Open sea	0.00433329	0.00806074	0.590867	0.967462		0.0184098	0.00955697	0.0540636	0.580501		0.0215364	0.00523453	3.88354e-05	0.0592154		0.00531639	0.00601956	0.377136	0.899702		0.0132802	0.00332535	6.50685e-05	0.0474386	+	+	+	+	47.8996
cg13662778	FGG	4	155533883	5'UTR	Open sea	-0.0280107	0.0101853	0.0059574	0.59621		-0.00465854	0.00969596	0.630899	0.95907		-0.00805353	0.00446712	0.0714128	0.618274		-0.0106638	0.00365252	0.00350515	0.36953		-0.0104748	0.002623	6.51202e-05	0.0474386	-	-	-	-	17.1389
cg20395643	GATSL3	22	30685903	TSS1500	Island	0.00145045	0.002438	0.551888	0.963361		-0.00588054	0.00139067	2.35198e-05	0.0173637		-0.0046017	0.00240461	0.0556589	0.58527		-0.00287024	0.00272562	0.292313	0.872825		-0.00400742	0.00100359	6.52155e-05	0.0474386	+	-	-	-	57.5128
cg21935083	RAD50	5	131892314	TSS1500	North shore	0.0281798	0.0222112	0.204542	0.894234		-	-	-	-		0.0207949	0.00794488	0.00886049	0.370073		0.0302668	0.0106892	0.00463247	0.39894		0.0244711	0.0061289	6.53128e-05	0.0474386	+	N/A	+	+	0
cg11809107	-	2	3826782	IGR	Open sea	0.00159254	0.0136422	0.907069	0.995317		-0.0119703	0.0133325	0.369276	0.898251		-0.0167984	0.0062066	0.00679886	0.344733		-0.0261016	0.00782537	0.000851444	0.237353		-0.0172852	0.00433195	6.60259e-05	0.0478006	+	-	-	-	10.4269
cg08426047	ZSCAN2	15	85143775	TSS1500	North shore	0.00187134	0.00315097	0.552582	0.963361		-0.00278743	0.00072252	0.00011435	0.041189		-0.00176578	0.00168206	0.293822	0.812395		-0.00332133	0.00236273	0.159809	0.805515		-0.00249919	0.000626363	6.60708e-05	0.0478006	+	-	-	-	0
cg02219601	-	14	35835511	IGR	North shelf	0.00262488	0.00993599	0.791642	0.986967		-0.00903679	0.00428548	0.0349705	0.507712		-0.0165723	0.0048407	0.000618136	0.163644		-0.0131398	0.00739273	0.0755027	0.717852		-0.0112553	0.00282219	6.65968e-05	0.0480055	+	-	-	-	14.0632
cg11481582	-	10	74080805	IGR	South shore	0.0107034	0.0109797	0.329642	0.926585		-0.0177344	0.004971	0.000360299	0.0732196		-0.0186218	0.00613316	0.00239545	0.249021		-0.00514229	0.00775964	0.507525	0.931324		-0.0131514	0.00329769	6.66148e-05	0.0480055	+	-	-	-	59.6297
cg23690528	SGCE	7	94285270	Body	Island	-0.0105986	0.00246653	1.73144e-05	0.118074		-0.00100824	0.00280254	0.719027	0.971569		-0.0157673	0.00702722	0.0248487	0.482878		-0.00543192	0.00717573	0.449059	0.918539		-0.00692675	0.00173719	6.68225e-05	0.0480526	-	-	-	-	63.8646
cg09640555	SHROOM3	4	77406773	Body	Open sea	-0.017876	0.0126297	0.156951	0.875258		-0.00142098	0.0082076	0.862549	0.988188		-0.0122968	0.00522682	0.0186405	0.448444		-0.0151341	0.00463716	0.00109986	0.260301		-0.0123494	0.00309756	6.69697e-05	0.0480526	-	-	-	-	0
cg00196474	-	3	71702735	IGR	Open sea	-3.42495e-05	0.00763445	0.996421	0.999771		-0.00399769	0.00187424	0.0329272	0.497899		-0.00469832	0.00216314	0.0298564	0.507529		-0.00960902	0.00310994	0.00200305	0.310905		-0.00506712	0.00127109	6.70716e-05	0.0480526	-	-	-	-	0
cg06498328	EFR3B	2	25266068	Body	South shore	-0.00512302	0.00880087	0.560497	0.963903		-0.00646366	0.00578975	0.264253	0.851213		-0.0175007	0.00500248	0.000468031	0.150593		-0.0285425	0.0107777	0.00809008	0.458482		-0.0131858	0.0033093	6.7632e-05	0.04836	-	-	-	-	39.535
cg07672449	RNASEK	17	6916889	Body	North shore	0.0114683	0.00570638	0.0444602	0.784354		-0.00579709	0.00141317	4.09246e-05	0.0231943		-0.00312332	0.00159519	0.0502341	0.57104		-0.00240615	0.00277355	0.385649	0.902316		-0.00387968	0.000973847	6.78018e-05	0.0483875	+	-	-	-	68.6914
cg11770664	RASSF4	10	45470023	Body	Island	0.000331802	0.00809367	0.9673	0.998237		-0.0206626	0.00434797	2.01176e-06	0.00476509		-0.00928251	0.00735274	0.206785	0.763629		4.49289e-05	0.00868166	0.995871	0.999531		-0.0125994	0.00316344	6.81021e-05	0.0484646	+	-	-	+	63.9268
cg23990942	SERTAD3	19	40946878	3'UTR	North shelf	-0.00962223	0.00741638	0.194483	0.890449		-	-	-	-		-0.0111549	0.00421578	0.0081452	0.361609		-0.010853	0.00404223	0.00725488	0.444545		-0.0108133	0.00271515	6.8173e-05	0.0484646	-	N/A	-	-	0
cg18040892	SMARCA4	19	11144017	Body	Island	0.00245281	0.00131347	0.0618414	0.810804		0.0025341	0.000833217	0.00235526	0.181359		0.00183984	0.00114169	0.10707	0.674442		0.00181619	0.00200802	0.365746	0.896649		0.00228443	0.000573988	6.89363e-05	0.0487626	+	+	+	+	0
cg01582937	SORBS3	8	22411211	5'UTR	South shore	0.0010295	0.00866415	0.905416	0.995268		-	-	-	-		0.00933402	0.00289635	0.00126997	0.205771		0.0108694	0.00426876	0.010888	0.487552		0.00919332	0.00230999	6.8969e-05	0.0487626	+	N/A	+	+	0
cg05618183	FUS	16	31190476	TSS1500	North shore	-0.0197796	0.016841	0.240199	0.904276		-0.0468351	0.013666	0.000610004	0.0967068		-0.0411766	0.0129437	0.00146659	0.213889		0.0227303	0.0217455	0.295891	0.873956		-0.0305486	0.00767782	6.92598e-05	0.0487626	-	-	-	+	64.7325
cg01572144	-	2	236293517	IGR	Island	0.00814482	0.00577553	0.158472	0.875968		-0.00524651	0.0133586	0.694508	0.968259		0.0106345	0.00289324	0.000237273	0.115771		0.00762213	0.00586163	0.193484	0.827397		0.00926979	0.00233031	6.95227e-05	0.0487626	+	-	+	+	0
cg17950348	DNAJB6	7	157183466	Body	Open sea	-0.00649531	0.0135928	0.632759	0.971579		-0.0200973	0.00604866	0.000891833	0.115936		-0.0144616	0.00472848	0.00222521	0.243299		0.000843236	0.00784987	0.914456	0.991544		-0.0129947	0.00326687	6.95844e-05	0.0487626	-	-	-	+	37.6461
cg16171137	BAT3	6	31607634	Body	Open sea	-0.0236454	0.0153858	0.124335	0.859901		-	-	-	-		-0.0238802	0.00642674	0.000202594	0.109933		-0.0101317	0.0115284	0.379483	0.90056		-0.0209759	0.0052734	6.95906e-05	0.0487626	-	N/A	-	-	0
cg07385423	FCRLB	1	161697574	3'UTR	South shore	0.00740719	0.00588773	0.208366	0.895156		-0.00296378	0.000858131	0.000552819	0.0914469		-0.00700381	0.00332671	0.0352628	0.528493		-0.00527898	0.00306632	0.0851416	0.732385		-0.00316088	0.000794668	6.96091e-05	0.0487626	+	-	-	-	41.0158
cg16894214	-	10	134266679	IGR	Island	-0.00141559	0.000906975	0.118575	0.856296		-0.00155236	0.000400829	0.000107558	0.0397925		-0.000627977	0.0020267	0.756673	0.959034		0.00180339	0.0022193	0.416451	0.910169		-0.00141635	0.000356092	6.96516e-05	0.0487626	-	-	-	+	0
cg27479162	PIK3AP1	10	98450737	Body	Open sea	0.0147797	0.0172243	0.390852	0.939417		-	-	-	-		-0.0161984	0.00463889	0.000479653	0.151759		-0.0128797	0.00528783	0.0148617	0.523759		-0.0135922	0.00341784	6.98403e-05	0.048802	+	N/A	-	-	34.3631
cg00800365	MESP2	15	90318772	TSS1500	North shore	0.00700766	0.00231235	0.0024412	0.501401		0.00528548	0.00214268	0.013634	0.365566		0.0039323	0.00175896	0.0253791	0.485397		-0.000279611	0.00271736	0.918044	0.991754		0.00427915	0.00107616	6.99868e-05	0.0488117	+	+	+	-	32.8302
cg02884024	C20orf177	20	58515388	TSS200	Island	-0.00234655	0.000562089	2.98396e-05	0.137497		-0.00075653	0.00186947	0.685716	0.967383		-0.00392465	0.00250728	0.117512	0.687219		0.00256867	0.00224642	0.252852	0.857559		-0.00203726	0.000512418	7.01511e-05	0.0488338	-	-	-	+	45.8743
cg22349396	CHRNE	17	4803684	Body	Island	-0.0389878	0.0160659	0.0152353	0.682674		-0.0273878	0.0123111	0.0261058	0.461596		-0.0446864	0.0175316	0.0108064	0.3925		-0.00673506	0.0292765	0.818053	0.980649		-0.0325668	0.00819442	7.05981e-05	0.0490224	-	-	-	-	0
cg19590900	KRTAP5-9	11	71259292	TSS200	Open sea	0.00454105	0.010003	0.649851	0.973527		-	-	-	-		0.0193139	0.00735338	0.00862595	0.367438		0.0333302	0.00917629	0.000281001	0.165625		0.0197801	0.00497742	7.06883e-05	0.0490224	+	N/A	+	+	55.6089
cg08862479	COL23A1	5	177889945	Body	Open sea	0.0327985	0.0136936	0.0166128	0.695678		0.0261801	0.0138063	0.0579286	0.5925		0.021167	0.00789195	0.00731613	0.350802		0.0109242	0.0112343	0.330853	0.885873		0.0213745	0.00537928	7.08264e-05	0.0490258	+	+	+	+	0
cg27100227	EVX1	7	27281687	TSS1500	North shore	-0.0315037	0.0172731	0.0681739	0.818654		-	-	-	-		-0.0450232	0.0111693	5.55449e-05	0.0681811		0.0088173	0.0250106	0.724431	0.969335		-0.0348903	0.00878203	7.09971e-05	0.0490518	-	N/A	-	+	48.9202
cg22853855	CHST8	19	34111400	TSS1500	North shore	-0.0561085	0.0376263	0.135908	0.865747		-	-	-	-		-0.0472709	0.0371347	0.203034	0.761374		-0.161507	0.0386595	2.945e-05	0.0673598		-0.0866295	0.0218186	7.17397e-05	0.0494721	-	N/A	-	-	63.8513
cg23508813	-	3	137488094	IGR	North shore	-0.0130347	0.00810159	0.107637	0.849696		-0.0154622	0.0049779	0.00189529	0.163486		-0.00459522	0.00955195	0.630462	0.930294		-0.0400313	0.0146751	0.00637518	0.43088		-0.0148722	0.00374779	7.23978e-05	0.049764	-	-	-	-	27.9235
cg14637067	XKR6	8	10874215	Body	South shore	-0.00205837	0.000638103	0.00125637	0.43167		-0.000635821	0.000965642	0.510253	0.93759		-0.00108265	0.00112323	0.335107	0.832241		-0.00247302	0.000975065	0.0112042	0.491957		-0.00171166	0.00043142	7.26318e-05	0.049764	-	-	-	-	0
cg19839956	-	8	1444021	IGR	Island	0.00303925	0.00124195	0.0143984	0.677596		0.00325633	0.00144274	0.0240053	0.449183		0.0026942	0.00128368	0.0358343	0.529764		0.00167741	0.0019816	0.397277	0.905439		0.00281219	0.000708834	7.26781e-05	0.049764	+	+	+	+	0
cg21757633	SAPS2	22	50847567	Body	South shelf	-0.0029673	0.0163505	0.85599	0.992529		0.0132331	0.00396258	0.000839279	0.113053		0.0154945	0.00470143	0.000981761	0.188117		0.000617932	0.00490098	0.899666	0.990031		0.0100997	0.00254575	7.27036e-05	0.049764	-	+	+	+	52.5588

## Sheet: ST6
Supplementary Table 6. Previously reported traits that were associated with the 589 identified CpGs and their annotated genes from the EWAS Catalog and GWAS Catalog.
CpGs	Gene	EWAS Catalog reported traits at p<1×10-5	GWAS Catalog reported traits at p<5×10-8
cg05582310	EVC	Age; Clear Cell Renal Carcinoma; Incident Type 2 Diabetes; Pancreatic Ductal Adenocarcinoma; Tissue	Abnormality of Refraction; Alkaline Phosphatase Measurement; Appendicular Lean Mass; Body Height; Creatinine Measurement; Glomerular Filtration Rate
cg03607415	GPR98	Age; Ageing; Clear Cell Renal Carcinoma; Incident COPD; Tissue	-
cg01101459	-	Age; BMI; Body Mass Index; C-Reactive Protein; C9 Protein Levels (SeqId = 3060-43); Crohn's Disease; Diet Quality Alternative Healthy Eating Index 2010 (AHEI-2010); Gestational Age; High-Density Lipoprotein Cholesterol; Incident COPD; Incident Inflammatory Bowel Disease; Incident Type 2 Diabetes; Inflammatory Bowel Disease; Prevalent Chronic Pain (Self-Report); Prevalent Type 2 Diabetes (Self-Rep…	-
cg18458509	SLC22A18AS	Age; Ageing; Clear Cell Renal Carcinoma; Gestational Age; Incident COPD; Incident Ischemic Heart Disease; Incident Type 2 Diabetes; Pancreatic Ductal Adenocarcinoma; Prevalent COPD (Self-Report); Prevalent Type 2 Diabetes (Self-Report); Primary Sjogrens Syndrome; Smoking; Tissue	Body Height; Body Mass Index; Type 2 Diabetes Mellitus
cg07248377	MGRN1	Birthweight; C-Reactive Protein; Clear Cell Renal Carcinoma; Incident Type 2 Diabetes; Lactate; Tissue	Appendicular Lean Mass; BMI-Adjusted Waist Circumference; Body Height; Hematocrit; Hemoglobin Measurement; High Density Lipoprotein Cholesterol Measurement; Sex Hormone-Binding Globulin Measurement; Testosterone Measurement; Triglyceride Measurement
cg19459094	GRK6	Age; Alcohol Consumption per Day; Birthweight; FCER2 Protein Levels (SeqId = 3291-30); FCRL1 Protein Levels (SeqId = 5728-60); Gestational Age; IGLL1 Protein Levels (SeqId = 6485-59); Incident COPD; M00054_tryptophan; Prevalent COPD (Self-Report); TCL1A Protein Levels (SeqId = 17210-2); Tissue	Activating Signal Cointegrator 1 Complex Subunit 1 Measurement; Age at Menopause; Alpha-2-Macroglobulin Measurement; Apolipoprotein B Measurement; Aspartate Measurement; Blood Phosphate Measurement; Blood Protein Measurement; Body Height; Bone Morphogenetic Protein 6 Measurement; Bone Morphogenetic Protein 7 Measurement; Cadherin-15 Measurement; Cardiac Troponin I Measurement; CD63 Antigen Measur…
cg16824319	LOC646627	Birthweight; Glycoprotein Acetyls; Incident COPD; Incident Type 2 Diabetes; Prevalent Chronic Pain (Self-Report); Prevalent Type 2 Diabetes (Self-Report); Rheumatoid Arthritis; Soluble Tumor Necrosis Factor Receptor 2; Tissue	-
cg03963853	MGRN1	Age; Alcohol Withdrawal Recovery; C-Reactive Protein; Clear Cell Renal Carcinoma; Crohn's Disease; Tissue	Appendicular Lean Mass; BMI-Adjusted Waist Circumference; Body Height; Hematocrit; Hemoglobin Measurement; High Density Lipoprotein Cholesterol Measurement; Sex Hormone-Binding Globulin Measurement; Testosterone Measurement; Triglyceride Measurement
cg22004422	MCF2L	Age; Maternal Body Mass Index; Nitrogen Dioxide Exposure; Tissue	Blood Protein Measurement; Cardiovascular Disease; Coagulation Factor Measurement; Coronary Artery Disease; COVID-19; Factor VII Measurement; Factor XI Measurement; Fibrinogen Measurement; Guanine Nucleotide Exchange Factor DBS Measurement; HbA1c Measurement; Ischemic Stroke; Mean Platelet Volume; Osteoarthritis; PHF-Tau Measurement; Protein Measurement; Prothrombin Time Measurement; Pulse Pressu…
cg06122613	PI4KB	Age; Alcohol Withdrawal Recovery; Eosinophilia; Gestational Age; Sex; Tissue; Very Early Preterm Birth (<28 Weeks)	Gut Microbiome Measurement; Leukocyte Count
cg23060513	FARSA	Age; Eosinophilia; HIV Infection; M32388_dodecanedioate; Maternal Body Mass Index; Nitrogen Dioxide Exposure; Tissue	Erythrocyte Count; Glomerular Filtration Rate; Hemoglobin A1 Measurement; Mean Corpuscular Hemoglobin; Mean Corpuscular Volume; Platelet Count; Platelet Crit; Type 2 Diabetes Mellitus
cg12813792	C20orf85	Age; Tissue	Adolescent Idiopathic Scoliosis; Age-Related Macular Degeneration; Atrophic Macular Degeneration; Body Height; COVID-19; Insomnia; Mathematical Ability; Pancreatic Carcinoma; Total Blood Protein Measurement; Wet Macular Degeneration
cg14849578	SCARB1	Age; C-Reactive Protein; Crohn's Disease; Gestational Age; HIV Infection; Incident Type 2 Diabetes	Alcohol Consumption Measurement; Alcohol Drinking; Alzheimer Disease; Antihyperlipidemic Drug Use Measurement; Apolipoprotein a 1 Measurement; Apolipoprotein B Measurement; Aspartate Aminotransferase Measurement; Bilirubin Measurement; BMI-Adjusted Hip Circumference; BMI-Adjusted Waist-Hip Ratio; Body Height; C-Reactive Protein Measurement; Carotene Diol (1) Measurement; Carotene Diol (2) Measure…
cg08694574	-	Age; Gestational Age; Tissue	-
cg04784263	PLLP	Age; HIV Infection; Tissue	Blood Urea Nitrogen Measurement; CX3CL1 Measurement; Erythrocyte Count; Hematocrit; Hemoglobin Measurement; High Density Lipoprotein Cholesterol Measurement; Mean Corpuscular Hemoglobin Concentration; Red Blood Cell Density Measurement
cg08862479	COL23A1	Age; Sex; Tissue	Acute Myeloid Leukemia; Adolescent Idiopathic Scoliosis; Balding Measurement; Blood Protein Measurement; Brain Volume Measurement; DNA Methylation; Gut Microbiome Measurement; Insomnia; Nose Morphology Measurement; Prostate Carcinoma; Total Blood Protein Measurement
cg26504467	-	Age; Gestational Age; Sex; Smoking; Tissue	-
cg03210827	C10orf26	Age; Fetal vs Adult Liver; Rheumatoid Arthritis	-
cg11803859	CHST15	Age; Eosinophilia; Gestational Age; M01299_tyrosine; Smoking; Tissue	3-Amino-2-Piperidone Measurement; Body Height; Carbohydrate Sulfotransferase 15 Measurement; Daytime Rest Measurement; Malaria; Neurofibrillary Tangles Measurement; Smoking Initiation
cg10475153	CLDN1	Age; Fetal vs Adult Liver; HIV Infection; Primary Sjogrens Syndrome; Tissue	Balding Measurement; Ghrelin Measurement; Neurofibrillary Tangles Measurement; Optic Disc Size Measurement
cg26164488	-	Age; Alcohol Consumption per Day; Body Mass Index; Clear Cell Renal Carcinoma; Cognitive Abilities: Digit Test; Gestational Age; HIV Infection; Incident COPD; Pancreatic Ductal Adenocarcinoma; Prevalent COPD (Self-Report); Primary Sjogrens Syndrome; Rheumatoid Arthritis; Smoking; Tissue	-
cg17054708	FBLN2	Age; Clear Cell Renal Carcinoma; Gestational Age; HIV Infection; Tissue	Appendicular Lean Mass; Asthma; BMI-Adjusted Hip Circumference; BMI-Adjusted Waist Circumference; Body Height; Body Surface Area; Corneal Resistance Factor; Corneal Topography; COVID-19; Diffuse Plaque Measurement
cg00844074	MCF2L	Age; Tissue	Blood Protein Measurement; Cardiovascular Disease; Coagulation Factor Measurement; Coronary Artery Disease; COVID-19; Factor VII Measurement; Factor XI Measurement; Fibrinogen Measurement; Guanine Nucleotide Exchange Factor DBS Measurement; HbA1c Measurement; Ischemic Stroke; Mean Platelet Volume; Osteoarthritis; PHF-Tau Measurement; Protein Measurement; Prothrombin Time Measurement; Pulse Pressu…
cg23845646	PIF1	Age; Clear Cell Renal Carcinoma	Diastolic Blood Pressure; Platelet Component Distribution Width; Platelet Crit; Systolic Blood Pressure
cg08929197	ZDHHC14	Age; Gestational Age; Tissue	Bone Density; Educational Attainment; Gut Microbiome Measurement; Immature Platelet Count; Immature Platelet Fraction; Immature Platelet Measurement; Mean Platelet Volume; Obsolete_red Blood Cell Distribution Width; PHF-Tau Measurement; Platelet Component Distribution Width; Platelet Count; Platelet Measurement; Post-Traumatic Stress Disorder; Serum Iron Measurement; Smoking Initiation; Smoking S…
cg22853855	CHST8	-	Beta-Nerve Growth Factor Measurement; Body Mass Index; Bone Density; Cystatin C Measurement; Facial Morphology Measurement; Gut Microbiome Measurement; Protein Measurement
cg13165240	C17orf85	Age; C-Reactive Protein; C9 Protein Levels (SeqId = 3060-43); Growth Differentiation Factor 15; IGFLR1 Protein Levels (SeqId = 7244-16); Incident COPD; Prevalent Chronic Pain (Self-Report); Tissue	-
cg15559940	PCCA	Smoking	2-Methylcitrate Measurement; 3-Hydroxypropylmercapturic Acid Measurement; Abnormality of Refraction; Age at Initiation of Smoking; Age at Onset; Antisocial Behaviour Measurement; Atrial Fibrillation; Attention Deficit Hyperactivity Disorder; Brain Connectivity Measurement; Brain Measurement; Carnitine Measurement; Cortical Surface Area Measurement; Cortical Thickness; Diet Measurement; Educationa…
cg14879153	-	Age; Rheumatoid Arthritis	-
cg26284300	GABRR2	Tissue	N-Acetylcarnosine Measurement; Protein Measurement
cg12966875	SLPI	Age; Ageing; Clear Cell Renal Carcinoma; Cognitive Abilities: Digit Test; Eosinophilia; Fetal vs Adult Liver; Gestational Age; Incident COPD; Pancreatic Ductal Adenocarcinoma; Tissue	Elafin Measurement
cg04755220	NUMBL	Age	Alkaline Phosphatase Measurement; Aortic Measurement; Brain Volume Measurement; Caffeine Metabolite Measurement; Cigarettes per Day Measurement; Erythrocyte Count; Hematocrit; Hemoglobin Measurement; Melanoma-Derived Growth Regulatory Protein Measurement; Nicotine Dependence
cg08534016	SPEF2	Age; Gestational Age; Primary Sjogrens Syndrome; Tissue	3-Hydroxy-1-Methylpropylmercapturic Acid Measurement; Age-Related Macular Degeneration; Allergic Rhinitis; Asthma; Atopic Asthma; Atrophic Macular Degeneration; Autoimmune Thyroid Disease; Basophil Count; Basophil Percentage of Leukocytes; Biliary Liver Cirrhosis; Blood Protein Measurement; Body Height; Chronic Rhinosinusitis; COVID-19; Eczema; Eosinophil Count; Eosinophil Percentage of Granulocy…
cg11132913	-	C-Reactive Protein; Incident Type 2 Diabetes; Tissue	-
cg01578585	C16orf88	Age	-
cg19207017	SUFU	Age; Gestational Age; Tissue	Age at Onset; Alcohol Consumption Measurement; Allergic Disease; Allergic Rhinitis; Anthropometric Measurement; Basophil Count; Bipolar Disorder; Blood Protein Measurement; BMI-Adjusted Waist Circumference; BMI-Adjusted Waist-Hip Ratio; Body Height; Body Mass Index; Brain Measurement; Corpus Callosum Posterior Volume Measurement; Cortical Surface Area Measurement; Creatinine Measurement; Diastoli…
cg13905475	-	Tissue	-
cg25685675	AURKAIP1	Age; Tissue	Body Height; Central Corneal Thickness; Corneal Resistance Factor; Heel Bone Mineral Density; Intraocular Pressure Measurement; Osteoporosis; Peak Expiratory Flow
cg23172853	TSNAX-DISC1	Age; M32388_dodecanedioate; Schizophrenia; Tissue	Adolescent Idiopathic Scoliosis; Body Height; Body Weights and Measures; Brain Measurement; Fetal Genotype Effect Measurement; Glomerular Filtration Rate; Internet Addiction Disorder; Mean Corpuscular Hemoglobin Concentration; Mean Corpuscular Volume; Neurofibrillary Tangles Measurement; Neuroimaging Measurement; Obsolete_red Blood Cell Distribution Width; Periodontal Measurement; South Texas Ass…
cg23049298	HEBP1	Age	Erythrocyte Count; Level of Heme-Binding Protein 1 in Blood Serum; Mean Corpuscular Hemoglobin; Mean Corpuscular Hemoglobin Concentration; Protein Measurement
cg15310871	ATP6V1B2	Age; Age*sex; Blood Arsenic Concentration; C-Reactive Protein; Child Abuse; Crohn's Disease; HIV Infection; Incident COPD; Inflammatory Bowel Disease; Smoking; Tissue; Urinary Arsenic Concentrations	High Density Lipoprotein Cholesterol Measurement
cg19405799	-	Age; Ageing; Incident Type 2 Diabetes; Tissue	-
cg19590900	KRTAP5-9	Age; Tissue	Protein Measurement; Protein-Glutamine Gamma-Glutamyltransferase e Measurement
cg16685607	SAP18	Age	-
cg16375358	CACNG5	Age; Age 4 vs Age 0; Clear Cell Renal Carcinoma; Fetal vs Adult Liver; Tissue	Epstein Barr Viral Capsid Antigen Seropositivity; Insomnia; Total Blood Protein Measurement
cg23348010	SLC5A10	Age; Age*sex; Alcohol Consumption; Eosinophilia; Gestational Age; Incident COPD; Sex; Smoking; Tissue; Tobacco Smoking	1,5 Anhydroglucitol Measurement; Diastolic Blood Pressure; Educational Attainment
cg18125510	WARS	Age; Alcohol Consumption; Alcohol Consumption per Day; C-Reactive Protein; Clear Cell Renal Carcinoma; GBP1 Protein Levels (SeqId = 15326-64); HIV Infection; Incident COPD; Incident Type 2 Diabetes; M15749_3-Phenylpropionate_hydrocinnamate; miR-127-3p; miR-329; NFASC Protein Levels (SeqId = 7179-69); PSAT1 Protein Levels (SeqId = 18342-2); Smoking; Tissue	-
cg15723874	MEF2D	Age; Clear Cell Renal Carcinoma; Gestational Age; Incident COPD; Migration; Tissue	Antimigraine Preparation Use Measurement; Aspartate Aminotransferase Measurement; Blood Protein Measurement; BMI-Adjusted Waist Circumference; BMI-Adjusted Waist-Hip Ratio; Body Height; Body Mass Index; Brain Measurement; Diastolic Blood Pressure; Disks Large Homolog 3 Measurement; Electrocardiography; Eotaxin Measurement; Headache; Interstitial Collagenase Measurement; Leukocyte Count; Mathemati…
cg07701049	EIF2C2	Age; Tissue	-
cg27589809	CISH	Age; Ageing; Aging; Cancer Treatment: Alkylating Agents; Cancer Treatment: Chest-RT; Cancer Treatment: Pelvis-RT; Classic; Eosinophilia; Incident COPD; Maternal Body Mass Index; Maternal Overweight/Obesity; Nitrogen Dioxide Exposure; Smoking; Tissue	Body Mass Index; Eosinophil Count; Eosinophil Percentage of Leukocytes; Taste Liking Measurement
cg21115558	DAAM2	Age; Clear Cell Renal Carcinoma; Tissue	Adolescent Idiopathic Scoliosis; Appendicular Lean Mass; Body Height; Cortical Thickness; Heel Bone Mineral Density; Hypospadias; Intraocular Pressure Measurement; Neuroimaging Measurement; Phosphatidylethanolamine Measurement; Platelet Count; Testosterone Measurement
cg06259406	FASN	Age	Body Mass Index; Protein Measurement; Triglyceride Measurement
cg08809408	SRRM2	Age; Fetal vs Adult Liver; Tissue	Body Height; Body Mass Index; Insomnia
cg12360123	-	Age; Tissue	-
cg14514483	ZDHHC14	Age; FTH1 Protein Levels (SeqId = 5934-1); FTL Protein Levels (SeqId = 15324-58); HAMP Protein Levels (SeqId = 3504-58); Incident COPD; Tissue	Bone Density; Educational Attainment; Gut Microbiome Measurement; Immature Platelet Count; Immature Platelet Fraction; Immature Platelet Measurement; Mean Platelet Volume; Obsolete_red Blood Cell Distribution Width; PHF-Tau Measurement; Platelet Component Distribution Width; Platelet Count; Platelet Measurement; Post-Traumatic Stress Disorder; Serum Iron Measurement; Smoking Initiation; Smoking S…
cg06760467	-	Age; Incident Type 2 Diabetes; Sex	-
cg21445527	PCGF3	Age; Tissue	Appendicular Lean Mass; Attention Deficit Hyperactivity Disorder; Autism Spectrum Disorder; Basophil Count; BMI-Adjusted Waist-Hip Ratio; Body Height; Body Mass Index; Cognitive Function Measurement; Educational Attainment; Eosinophil Count; Granulocyte Count; Granulocyte Percentage of Myeloid White Cells; Heel Bone Mineral Density; Hemoglobin A1 Measurement; Intelligence; Leukocyte Count; Mathem…
cg00504410	MGRN1	HIV Infection; Tissue	Appendicular Lean Mass; BMI-Adjusted Waist Circumference; Body Height; Hematocrit; Hemoglobin Measurement; High Density Lipoprotein Cholesterol Measurement; Sex Hormone-Binding Globulin Measurement; Testosterone Measurement; Triglyceride Measurement
cg02577963	KDM4B	Age; Birthweight; Clear Cell Renal Carcinoma; Gestational Age; Sex; Tissue	Age at First Sexual Intercourse Measurement; Age at Menarche; Alcohol Use Disorder Measurement; Alzheimer Disease; Antihypertensive Use Measurement; Antisocial Behaviour Measurement; Attention Deficit Hyperactivity Disorder; BMI-Adjusted Hip Circumference; Body Height; Body Mass Index; Body Weight; Cognitive Function Measurement; Coronary Artery Disease; Cortical Thickness; Educational Attainment…
cg21227325	PCSK5	Age; Early Preterm Birth (<28 Weeks); Incident Type 2 Diabetes; Prevalent Ischemic Heart Disease (Self-Report); Prevalent Type 2 Diabetes (Self-Report); Tissue; Very Early Preterm Birth (<28 Weeks)	Alcohol Consumption Measurement; Alcohol Drinking; Apolipoprotein B Measurement; BMI-Adjusted Hip Circumference; BMI-Adjusted Waist Circumference; Body Fat Distribution; Body Height; Body Surface Area; Body Weight; Brain Measurement; Diffuse Plaque Measurement; Diverticular Disease; Educational Attainment; FEV/FEC Ratio; Intraocular Pressure Measurement; Low Density Lipoprotein Cholesterol Measur…
cg13674705	FAM129A	Age; Tissue	-
cg03511957	-	Age; Gestational Age; Sex; Tissue	-
cg09939948	ZNF710	Fetal Alcohol Spectrum Disorder; Incident COPD; Tissue	Body Height; Comparative Body Size at Age 10; Lymphocyte Count; Lymphocyte Percentage of Leukocytes; Mean Platelet Volume; Platelet Component Distribution Width; Platelet Count; Platelet-to-Lymphocyte Ratio; Self-Reported; Sexual Dimorphism Measurement
cg01275932	SEC16A	Age; Preeclampsia; Prevalent Type 2 Diabetes (Self-Report)	Appendicular Lean Mass; Body Height; Bone Density; C-Reactive Protein Measurement; Cholesterol:total Lipids Ratio; Cholesteryl Esters to Total Lipids in Small VLDL Percentage ; Cholesteryl Esters:total Lipids Ratio; Cutaneous Squamous Cell Carcinoma; Diastolic Blood Pressure; Eosinophil Count; Erythrocyte Count; Free Cholesterol to Total Lipids in Large VLDL Percentage ; Free Cholesterol:total Li…
cg12449916	-	Early Preterm Birth (<28 Weeks); Gestational Age; Sex; Tissue; Very Early Preterm Birth (<28 Weeks)	-
cg16471167	BANP	Age; Gestational Age; Incident Type 2 Diabetes; Tissue	Apolipoprotein a 1 Measurement; Body Height; Brain Measurement; Free Androgen Index; Glomerular Filtration Rate; Hair Color; Hair Colour Measurement; High Density Lipoprotein Cholesterol Measurement; High Density Lipoprotein Particle Size Measurement; Mean Corpuscular Hemoglobin; Mean Corpuscular Volume; Phospholipids:total Lipids Ratio; Platelet Count; Platelet Crit; Pulmonary Embolism; Serum Al…
cg04250920	-	Age; Fractional Exhaled Nitric Oxide (FeNO); Gestational Age; Tissue	-
cg05071195	ANKRD11	Tissue	Alcohol Consumption Measurement; Asthma; BMI-Adjusted Hip Circumference; BMI-Adjusted Waist Circumference; Body Height; Body Surface Area; Bone Density; Cancer; Creatinine Measurement; Cutaneous Melanoma; Cystatin C Measurement; Eosinophil Count; Erythrocyte Count; FEV/FEC Ratio; Glomerular Filtration Rate; Hair Color; Hair Colour Measurement; Hemoglobin Measurement; Keratinocyte Carcinoma; Lymph…
cg16158874	GPR4	Age; Gestational Age; Incident COPD; Schizophrenia; Smoking	-
cg06757138	FHOD3	Age	Adolescent Idiopathic Scoliosis; Body Height; Brain Measurement; Cardiac Troponin I Measurement; Cup-to-Disc Ratio Measurement; Dilated Cardiomyopathy; Electrocardiography; Gut Microbiome Measurement; Heel Bone Mineral Density; Hypertrophic Cardiomyopathy; JT Interval; Left Ventricular Diastolic Function Measurement; Pulse Pressure Measurement; QRS Complex; QRS Duration; Resting Heart Rate; Right…
cg08819120	IRAK2	Age; Gestational Age	Basophil Count; Cysteine-Rich with EGF-Like Domain Protein 1 Measurement; Eosinophil Count; Eosinophil Percentage of Granulocytes; Eosinophil Percentage of Leukocytes
cg20697417	-	Age; C-Reactive Protein; Crohn's Disease; Fetal vs Adult Liver; Gestational Age; Incident Type 2 Diabetes; Prevalent Type 2 Diabetes (Self-Report); Tissue	-
cg11460110	PRR3	Alcohol Consumption per Day; Incident Type 2 Diabetes; Preeclampsia	Educational Attainment; Insomnia; Mosquito Bite Reaction Itch Intensity Measurement
cg19705386	-	Age; HIV Infection; Tissue	-
cg16316183	SLC15A4	Smoking; Tissue	Basophil Count; Basophil Percentage of Leukocytes; Body Height; Glucose Measurement; Gut Microbiome Measurement; Neurofibrillary Tangles Measurement; Systemic Lupus Erythematosus
cg20476159	CTDP1	Lung Function Decline; Smoking; Tissue	BMI-Adjusted Waist Circumference; Body Height; Educational Attainment; Feeling Emotionally Hurt Measurement; Hair Colour Measurement; Heel Bone Mineral Density; Insomnia; Mean Corpuscular Hemoglobin; Monocyte Count; Monocyte Percentage of Leukocytes; Schizophrenia; Self Reported Educational Attainment; Smoking Initiation; Systemic Lupus Erythematosus
cg17251609	MAGI1	Age; Incident COPD; Tissue	Acute Myeloid Leukemia; Adolescent Idiopathic Scoliosis; Age-Related Hearing Impairment; Alcohol Consumption Measurement; Body Height; Brain Connectivity Measurement; Brain Measurement; Cholesteryl Ester 17:0 Measurement; Cigarettes per Day Measurement; Comparative Body Size at Age 10; Complicated Disease Course; Cortical Surface Area Measurement; Cortical Thickness; COVID-19; Crohn's Disease; Ed…
cg14857193	ALDH1L1	Age; Age 4 vs Age 0; Age*sex; Gestational Age; Schizophrenia; Sex; Tissue	Adolescent Idiopathic Scoliosis; Alopecia; Alpha Fetoprotein Measurement; Androgenetic Alopecia; Balding Measurement; Body Height; COVID-19; Creatinine Measurement; Glomerular Filtration Rate; Glycine Measurement; Hair Colour Measurement; Hematocrit; Hemoglobin Measurement; Homocysteine Measurement; Low Density Lipoprotein Cholesterol Measurement; Mean Corpuscular Hemoglobin; Mean Corpuscular Vol…
cg25613180	PDGFRB	Age; Age 4 vs Age 0; Tissue	Blood Protein Measurement; Body Height; Cerebrospinal Fluid Biomarker Measurement; Fibroblast Growth Factor Basic Measurement; Granulocyte Colony-Stimulating Factor Measurement; Granulocyte Percentage of Myeloid White Cells; Inflammatory Biomarker Measurement; Interferon Gamma Measurement; Interleukin 10 Measurement; Interleukin 12 Measurement; Interleukin 17 Measurement; Interleukin 4 Measuremen…
cg06549901	CES1	Age; Alcohol Consumption per Day; Primary Sjogrens Syndrome; Tissue	Alkaline Phosphatase Measurement; Low Density Lipoprotein Cholesterol Measurement; Metabolite Measurement; Protein Measurement; Total Cholesterol Measurement
cg19411729	CCL5	Age; Birthweight; GZMK Protein Levels (SeqId = 9545-156); Incident Type 2 Diabetes; Tissue	Blood Protein Measurement; C-C Motif Chemokine 5 Measurement; Protein Measurement
cg18739675	-	Age; Clear Cell Renal Carcinoma; Gestational Age; Incident COPD; Prevalent COPD (Self-Report); Primary Sjogrens Syndrome; Smoking; Tissue	-
cg03985718	TGFBRAP1	Age; Eosinophilia; HIV Infection; Incident COPD	Age at Menarche; Body Mass Index; Educational Attainment; Free Androgen Index; Intelligence; Mathematical Ability; Protein Measurement; Schizophrenia; Self Reported Educational Attainment; Testosterone Measurement
cg27519693	OPA3	Age; Schizophrenia; Tissue	Alzheimer Disease; Apolipoprotein B Measurement; C-Reactive Protein Measurement; Cholesterol:total Lipids Ratio; Cholesteryl Esters:total Lipids Ratio; Intermediate Density Lipoprotein Measurement; Low Density Lipoprotein Cholesterol Measurement; Polygenic Risk Score
cg21935083	RAD50	Age; Diabetic Kidney Disease (DKD); Tissue	Age at Onset; Allergic Rhinitis; Asthma; Atopic Eczema; Basophil Count; Cardiovascular Disease; Childhood Onset Asthma; Eosinophil Count; Eosinophil Percentage of Granulocytes; Eosinophil Percentage of Leukocytes; Eosinophilic Esophagitis; Mosquito Bite Reaction Itch Intensity Measurement; Neutrophil Percentage of Leukocytes; Psoriasis; Serum IgE Measurement; Tryptophan Betaine Measurement
cg23261343	RUNX2	Age; Fetal vs Adult Liver; Gestational Age; Incident COPD; Prevalent COPD (Self-Report); Primary Sjogrens Syndrome; Tissue	Alzheimer Disease; Anthropometric Measurement; Appendicular Lean Mass; Balding Measurement; Blood Protein Measurement; Body Height; Bone Density; Brain Age Measurement; Brain Measurement; Brain Volume Measurement; Cartilage Thickness Measurement; Central Corneal Thickness; Chronic Obstructive Pulmonary Disease; Colorectal Cancer; Cortical Thickness; Eosinophil Count; Eosinophil Percentage of Leuk…
cg09350414	C4orf3	Age; Tissue	-
cg00790020	-	Tissue	-
cg13452677	SEC16A	Age; Incident Ischemic Heart Disease	Appendicular Lean Mass; Body Height; Bone Density; C-Reactive Protein Measurement; Cholesterol:total Lipids Ratio; Cholesteryl Esters to Total Lipids in Small VLDL Percentage ; Cholesteryl Esters:total Lipids Ratio; Cutaneous Squamous Cell Carcinoma; Diastolic Blood Pressure; Eosinophil Count; Erythrocyte Count; Free Cholesterol to Total Lipids in Large VLDL Percentage ; Free Cholesterol:total Li…
cg18772205	KLHL6	Age; Fetal vs Adult Liver; Gestational Age; Tissue	FEV/FEC Ratio; SAPHO Syndrome; Skin Aging Measurement
cg25934006	-	Tissue	-
cg17983957	AMICA1	Age; Fetal vs Adult Liver; Gestational Age; Incident Ischemic Heart Disease; Tissue	-
cg11955198	-	Age; Tissue	-
cg19090637	ELOVL6	-	Alkaline Phosphatase Measurement; Leukocyte Count; Low Density Lipoprotein Cholesterol Measurement; Monocyte Count; Myeloid White Cell Count; N-Acetylneuraminate Measurement; Platelet Count
cg07078732	-	Age; Age*sex; C-Reactive Protein; Gestational Age; Incident COPD; Incident Ischemic Heart Disease; Incident Type 2 Diabetes; Maternal Pre-Pregnancy Body Mass Index; Prevalent Chronic Pain (Self-Report); Prevalent Osteoarthritis (Self-Report); Prevalent Type 2 Diabetes (Self-Report); Sex; Tissue	-
cg24844211	PART1	Age; Ageing; Rheumatoid Arthritis; Tissue	Body Height; Educational Attainment; Household Income; Intelligence; Lymphocyte Count; Lysophosphatidylethanolamine Measurement; Mathematical Ability; Phosphatidylethanolamine Measurement; Self Reported Educational Attainment; Smoking Cessation; Smoking Initiation
cg09774007	RFX4	Age; Fetal vs Adult Liver; Tissue	Adiponectin Measurement; Age at Initiation of Corrective Lens Use; Apolipoprotein a 1 Measurement; BMI-Adjusted Waist-Hip Ratio; Body Height; Brain Measurement; Brain Stem Volume Measurement; Brain Volume Measurement; Chronotype Measurement; Cortical Surface Area Measurement; Cortical Thickness; Educational Attainment; Heart Rate; High Density Lipoprotein Cholesterol Measurement; Neuroimaging Mea…
cg06604058	RTN3	Child Abuse; Schizophrenia; Tissue	-
cg14531665	SPIN1	Age; Atopy; Eosinophilia; Gestational Age; M35718_dihomo-Linolenate_20:3n3_or_n6; Particulate Matter Air Pollution; Primary Sjogrens Syndrome	Body Height; Heel Bone Mineral Density; Testosterone Measurement; Urate Measurement; Uric Acid Measurement
cg16192197	-	Age; Birthweight; Gestational Age; Incident Type 2 Diabetes; Prevalent Type 2 Diabetes (Self-Report); Smoking; Tissue; Type 2 Diabetes	-
cg14044577	PRDM11	Age; Gestational Age; Tissue	Asthma; BMI-Adjusted Hip Circumference; BMI-Adjusted Waist-Hip Ratio; Body Height; Chronic Obstructive Pulmonary Disease; Diastolic Blood Pressure; Forced Expiratory Volume; Hemoglobin A1 Measurement; Hormone Measurement; Hyperthyroidism; Neuroticism Measurement; Protein Measurement; Pulse Pressure Measurement; Reaction Time Measurement; Smoking Status Measurement; Systolic Blood Pressure; Thyroi…
cg12297292	DCUN1D2	Age; Chronic Kidney Disease; Incident Type 2 Diabetes; Preeclampsia; Tissue	Birth Weight; Monocyte Percentage of Leukocytes; Neutrophil Count; Testosterone Measurement
cg15991941	LOC100286844	Age; Birthweight; Tissue	-
cg23508813	-	Age; Small for Gestational Age (SGA); Tissue	-
cg03989617	GPR56	Birthweight; Fetal vs Adult Liver; Gene Expression of Affymetrix ID: 3662808 (Gene Symbol: GPR56); Pancreatic Ductal Adenocarcinoma; Sex; Tissue	-
cg19001023	MTA1	Age; Fetal vs Adult Liver; Gestational Age; Incident Liver Cirrhosis; Incident Type 2 Diabetes; Prevalent Chronic Pain (Self-Report); Sex; Tissue	Blood Protein Measurement; Heel Bone Mineral Density; Serum Non-Albumin Protein Measurement; Wellbeing Measurement
cg11098259	AQP9	Age; Clear Cell Renal Carcinoma; Fetal vs Adult Liver; Gestational Age; Incident COPD; Prevalent COPD (Self-Report); Primary Sjogrens Syndrome; Tissue	Body Height; Coronary Artery Calcification; Glycine Measurement; High Density Lipoprotein Cholesterol Measurement; Level of Phosphatidylethanolamine (16:0_18:2) in Blood Serum; Level of Phosphatidylethanolamine (16:0_20:4) in Blood Serum; Level of Phosphatidylethanolamine (18:0_18:2) in Blood Serum; Low Density Lipoprotein Cholesterol Measurement
cg18072095	C5orf30	Age	-
cg02009395	ACSM1	Age; Primary Sjogrens Syndrome; Tissue	4-Hydroxyphenylacetylglutamine Measurement; Adolescent Idiopathic Scoliosis; Body Height; Erythrocyte Count; Indoleacetylglutamine Measurement; Insomnia
cg20887442	NUMA1	Age; Clear Cell Renal Carcinoma; Gestational Age; M32397_3-Hydroxy-2-Ethylpropionate; Tissue	Blood Protein Measurement; Body Height; Calcium Measurement; Influenza a (H1N1); Interleukin-18-Binding Protein Measurement; Mean Platelet Volume; Serum Non-Albumin Protein Measurement; Urinary Albumin to Creatinine Ratio
cg10402995	LOC646627	Age; Age*sex; Alcohol Consumption; HAMP Protein Levels (SeqId = 3504-58); Incident Type 2 Diabetes; Prevalent Chronic Pain (Self-Report); Prevalent Type 2 Diabetes (Self-Report); Rheumatoid Arthritis; Sex; Soluble Tumor Necrosis Factor Receptor 2; Tissue; Very Early Preterm Birth (<28 Weeks)	-
cg01511480	SCNN1A	Age; Fetal vs Adult Liver; Incident COPD; Tissue	-
cg22321808	TTC7A	Pancreatic Ductal Adenocarcinoma; Tissue	Alkaline Phosphatase Measurement; Appendicular Lean Mass; Body Height; Educational Attainment; Mean Reticulocyte Volume; Platelet Count; Visceral Adipose Tissue Measurement
cg22386492	KIAA1026	Age; Gestational Age; Tissue	-
cg07160574	SCAND3	Age; Rheumatoid Arthritis; Tissue	Age at Onset; Anxiety Disorder Measurement; Apolipoprotein a 1 Measurement; Aspartate Aminotransferase Measurement; Autism Spectrum Disorder; BMI-Adjusted Hip Circumference; Body Fat Percentage; Body Height; Body Mass Index; Breast Carcinoma; Educational Attainment; Feeling Miserable Measurement; Hemoglobin Measurement; High Density Lipoprotein Cholesterol Measurement; Inguinal Hernia; Insomnia; …
cg09055519	-	Age	-
cg19445588	-	Age; Allergic Asthma; C-Reactive Protein; Crohn's Disease; Early Preterm Birth (<28 Weeks); Fractional Exhaled Nitric Oxide (FeNO); Inflammatory Bowel Disease; Pancreatic Ductal Adenocarcinoma; Sex; Tissue; Very Early Preterm Birth (<28 Weeks)	-
cg08894381	-	Age	-
cg14170337	AGPAT4	Gestational Age; Tissue	Angiostatin Measurement; Apolipoprotein a 1 Measurement; Apolipoprotein B Measurement; Cholesterol:total Lipids Ratio; Cholesteryl Ester Measurement; Cholesteryl Esters:total Lipids Ratio; Chylomicron Measurement; Coronary Artery Disease; Diastolic Blood Pressure; Factor VII Measurement; Factor VIII Measurement; Factor XI Measurement; Fatty Acid Measurement; Fear of Minor Pain Measurement; Fibrin…
cg15732218	C7orf50	-	Alkaline Phosphatase Measurement; Apolipoprotein a 1 Measurement; Aspartate Aminotransferase Measurement; Blood Protein Measurement; C-Reactive Protein Measurement; Calcium Channel Blocker Use Measurement; Cholesterol in Large HDL Measurement ; Cholesterol in Very Large HDL Measurement ; Cholesterol to Total Lipids in Large VLDL Percentage ; Cholesterol to Total Lipids in Medium VLDL Percentage ;…
cg13186466	TIMM8B	Age; Rheumatoid Arthritis	-
cg09262100	CDC42BPB	Fetal vs Adult Liver; Gestational Age; Incident Type 2 Diabetes; Tissue	BMI-Adjusted Waist Circumference; Body Height; Mean Corpuscular Hemoglobin; Mean Platelet Volume; Platelet Count; Serum Gamma-Glutamyl Transferase Measurement; Serum Non-Albumin Protein Measurement; Smoking Status Measurement
cg27304328	CD84	Age; Gestational Age; Tissue	Blood Protein Measurement; Leukocyte Count; Monocyte Count; Neutrophil Count; SLAM Family Member 5 Measurement
cg18107006	HNRPLL	Age; Gestational Age; Incident COPD; Prevalent Chronic Kidney Disease (Estimated); Primary Sjogrens Syndrome; Tissue	-
cg24992339	-	Age; Tissue	-
cg10057295	STK24	Age; Birthweight; Gestational Age; Prevalent COPD (Self-Report); Primary Sjogrens Syndrome; Tissue	Alcohol Consumption Measurement; Alzheimer Disease; Body Fat Percentage; Body Height; Body Mass Index; Cholesterol:total Lipids Ratio; Cholesteryl Esters:total Lipids Ratio; Cognitive Function Measurement; Depressive Symptom Measurement; Educational Attainment; Gastroesophageal Reflux Disease; Gut Microbiome Measurement; Household Income; Insomnia; Intelligence; Mathematical Ability; Mood Instabi…
cg06940756	XKR6	Age	Age at First Sexual Intercourse Measurement; Age at Onset; Alcohol Consumption Measurement; Alcohol Drinking; Alkaline Phosphatase Measurement; Antisocial Behaviour Measurement; Appendicular Lean Mass; Aspartate Aminotransferase Measurement; Asthma; Attention Deficit Hyperactivity Disorder; Basophil Count; Blood Protein Measurement; BMI-Adjusted Hip Circumference; BMI-Adjusted Waist Circumference…
cg14906980	-	Age	-
cg26719625	TRPV2	Age; Age 4 vs Age 0; Incident COPD; Incident Type 2 Diabetes; Pancreatic Ductal Adenocarcinoma; Prevalent Chronic Pain (Self-Report); Smoking	-
cg16111980	NXNL1	Age; Tissue	Neuroimaging Measurement
cg25091837	C5orf33	Age	-
cg20258671	DDX51	Age; Tissue	-
cg03267220	FAM184B	Age; Clear Cell Renal Carcinoma; Gestational Age; Maternal Smoking in Pregnancy; Tissue	Anterior Thigh Muscle Volume; BMI-Adjusted Hip Circumference; Body Height; Diet Measurement; DNA Methylation; Insomnia; Platelet Count; Platelet Crit; Sexual Dimorphism Measurement; Testosterone Measurement; Type 2 Diabetes Mellitus; Vital Capacity
cg00339913	PHYHIP	Age; Gestational Age; Maternal Body Mass Index; Maternal Overweight/Obesity; Pancreatic Ductal Adenocarcinoma; Tissue	Tea Consumption Measurement
cg19659741	ADAM5P	Age; Clear Cell Renal Carcinoma; Tissue	-
cg24878755	C6orf115	Age; Rheumatoid Arthritis	-
cg21521518	RASL11B	Age; Clear Cell Renal Carcinoma; CRISP2 Protein Levels (SeqId = 9282-12); Tissue	Brain Connectivity Measurement; Brain Measurement; Cortical Surface Area Measurement; Cortical Thickness; Cup-to-Disc Ratio Measurement; Hippocampal CA1 Volume; Neuroimaging Measurement; Subiculum Volume
cg24484103	VRK3	Age; Rheumatoid Arthritis	-
cg16552271	KIAA1026	Age; Chronic Kidney Disease; Fetal vs Adult Liver; Incident Stroke; Sex; Smoking; Tissue	-
cg24693635	NPHP4	Age; Incident Type 2 Diabetes; Preeclampsia; Sex; Tissue	Neurofibrillary Tangles Measurement; PHF-Tau Measurement
cg05257275	DKFZp761E198	Age; Gestational Age; HIV Infection; Hypertensive Disorders of Pregnancy; Preeclampsia; Tissue	-
cg17292667	-	Gestational Age; Smoking; Tissue	-
cg06807926	FASTK	Age; Age 4 vs Age 0; Gestational Age; Tissue	-
cg04963607	PRKAR1B	Age; Birthweight; Tissue	Amino Acid Measurement; Body Height; Bone Density; Bone Fracture; Comparative Body Size at Age 10; Erythrocyte Count; Glomerular Filtration Rate; Hematocrit; Hemoglobin Measurement; Histidine Measurement; Level of Platelet-Derived Growth Factor Subunit a in Blood Serum; Red Blood Cell Density Measurement; Self-Reported; Tryptophan Measurement; Urate Measurement; Varicose Veins
cg05289897	-	Tissue	-
cg06939941	PPYR1	Sex; Tissue	-
cg18181703	SOCS3	Age; Alcohol Consumption per Day; All Cause Mortality; BMI; Body Mass Index; C-Reactive Protein; Cognitive Abilities : Digit Test; Cognitive Abilities: Digit Test; Cognitive Abilities: Phonemic Verbal Fluency; Crohn's Disease; Educational Attainment; FEV1; FVC; Gestational Age; Healthy Eating; Incident Chronic Kidney Disease; Incident Chronic Pain; Incident COPD; Incident Liver Cirrhosis; Inciden…	Abdominal Adipose Tissue Measurement; Aspartate Aminotransferase Measurement; Asthma; Body Height; C-Reactive Protein Measurement; Creatine Kinase Measurement; Heel Bone Mineral Density; High Density Lipoprotein Cholesterol Measurement; Platelet Count; Platelet Crit; Respiratory System Disease; Systemic Lupus Erythematosus
cg25925896	RAB11B	Age; Tissue	Apolipoprotein a 1 Measurement; BMI-Adjusted Waist-Hip Ratio; Cholesterol:total Lipids Ratio; Cholesteryl Ester Measurement; Cholesteryl Esters:total Lipids Ratio; Chylomicron Measurement; Erythrocyte Count; Free Cholesterol Measurement; Free Cholesterol to Total Lipids in Medium LDL Percentage ; Free Cholesterol:total Lipids Ratio; High Density Lipoprotein Cholesterol Measurement; Lipid Measurem…
cg22043381	ZHX2	Age; HIV Infection; Smoking; Tissue	Appendicular Lean Mass; Body Height; Body Surface Area; Forced Expiratory Volume; Mean Corpuscular Volume; Mean Reticulocyte Volume; Neuroimaging Measurement; Response to Vaccine; Reticulocyte Count; Vital Capacity
cg22745369	-	Age; Tissue	-
cg24368861	TLN2	Clear Cell Renal Carcinoma; Tissue	Abdominal Adipose Tissue Measurement; Alzheimer Disease; Appendicular Lean Mass; Blood Protein Measurement; BMI-Adjusted Waist Circumference; Body Height; Brain Measurement; Carotid Artery Intima Media Thickness; Corneal Endothelial Cell Measurement; Cortical Surface Area Measurement; Diastolic Blood Pressure; Educational Attainment; Erythrocyte Measurement; Glomerular Filtration Rate; Heel Bone …
cg25424279	-	Age; Age 4 vs Age 0; Aging; Clear Cell Renal Carcinoma; Pancreatic Ductal Adenocarcinoma; Smoking; Tissue	-
cg19571293	CNN2	Age; Fetal vs Adult Liver; HIV Infection; Tissue	Acute Myeloid Leukemia; Age-Related Macular Degeneration; Alzheimer Disease; Atrophic Macular Degeneration; Body Height; Ceramide Measurement; COVID-19; Eosinophil Count; Eosinophil Percentage of Granulocytes; Eosinophil Percentage of Leukocytes; Eye Morphology Measurement; Family History of Alzheimer’s Disease; Granulocyte Count; Gut Microbiome Measurement; Lactosyl-N-Nervonoyl-Sphingosine (D18:…
cg19718662	-	Age; Tissue	-
cg18929814	TECPR1	Age; Incident Type 2 Diabetes; Tissue	Erythrocyte Count; Low Density Lipoprotein Cholesterol Measurement; Mitochondrial DNA Measurement; Urate Measurement
cg25364972	-	Age; Alcohol Withdrawal Recovery; Chronic Kidney Disease; Gestational Age; Soluble Tumor Necrosis Factor Receptor 2; Tissue	-
cg17606289	PHRF1	Age; Tissue	Abnormality of Refraction; Hypothyroidism; Systemic Lupus Erythematosus
cg02042712	GPR97	Age; Gestational Age; HIV Infection; M00054_tryptophan; Pancreatic Ductal Adenocarcinoma; Prevalent COPD (Self-Report); Primary Sjogrens Syndrome; Tissue	-
cg16683770	-	Tissue	-
cg21405929	SKI	Age; Tissue	Appendicular Lean Mass; Body Height; Central Corneal Thickness; Corneal Resistance Factor; Coronary Artery Disease; Forced Expiratory Volume; Hemoglobin A1 Measurement; HMG CoA Reductase Inhibitor Use Measurement; Low Density Lipoprotein Cholesterol Measurement; Mean Corpuscular Hemoglobin Concentration; Mean Corpuscular Volume; Migraine Disorder; Noggin Measurement; Obsolete_red Blood Cell Distr…
cg15123742	CSGALNACT1	Age; Sex; Tissue	Acute Lymphoblastic Leukemia; Acute Myeloid Leukemia; Apolipoprotein a 1 Measurement; Appendicular Lean Mass; Atopic Eczema; Body Height; Cholesterol:total Lipids Ratio; Cholesteryl Ester Measurement; Cholesteryl Esters:total Lipids Ratio; Chylomicron Measurement; Diet Measurement; Educational Attainment; Eosinophil Measurement; Familial Hyperlipidemia; Fatty Acid Measurement; Free Cholesterol Me…
cg12398330	ROBO3	Age; Tissue	Adolescent Idiopathic Scoliosis; Macula Measurement; Neuroimaging Measurement; Pulse Pressure Measurement; White Matter Microstructure Measurement
cg08218971	C16orf53	Age; Incident COPD; Sex; Tissue	-
cg16396978	-	Age; Gestational Age; Tissue	-
cg07015511	DNAH17	Age; CPB1 Protein Levels (SeqId = 15375-49); Tissue	Acute Myeloid Leukemia; BMI-Adjusted Waist Circumference; C-Reactive Protein Measurement; High Density Lipoprotein Cholesterol Measurement; Lymphocyte Count; Parkinson Disease; Protein Measurement; Pulmonary Embolism; Reticulocyte Count; Reticulocyte Measurement; Serum Metabolite Measurement; Triglyceride Measurement; Waist-Hip Ratio
cg10701252	WNT5A	Age; Clear Cell Renal Carcinoma; Incident Chronic Kidney Disease; Monozygotic Twinning; Tissue	Appendicular Lean Mass; Body Height
cg17631451	TREX1	Age; Age 4 vs Age 0; Fetal vs Adult Liver; Gestational Age; Sex; Tissue	-
cg05661273	C7orf63	Age; Rheumatoid Arthritis; Tissue	-
cg25494480	RUNX2	Age	Alzheimer Disease; Anthropometric Measurement; Appendicular Lean Mass; Balding Measurement; Blood Protein Measurement; Body Height; Bone Density; Brain Age Measurement; Brain Measurement; Brain Volume Measurement; Cartilage Thickness Measurement; Central Corneal Thickness; Chronic Obstructive Pulmonary Disease; Colorectal Cancer; Cortical Thickness; Eosinophil Count; Eosinophil Percentage of Leuk…
cg27035480	CREBBP	Age; Fetal vs Adult Liver; Tissue	Body Height; Cleft Lip; Cleft Palate; Heel Bone Mineral Density; JT Interval; Leukocyte Count; Neutrophil Count; QT Interval; Systolic Blood Pressure; Viral Load
cg11758127	PRKCZ	Age; Tissue	Body Height; Brain Measurement; Brain Volume Measurement; Cortical Surface Area Measurement; Cortical Thickness; Creatinine Measurement; Glomerular Filtration Rate; Neuroimaging Measurement; Risk-Taking Behaviour; Smoking Cessation; Thyroid Stimulating Hormone Measurement
cg05963604	APPL1	Age; Ageing; Clear Cell Renal Carcinoma; Gestational Age; Incident COPD; Incident Type 2 Diabetes; Prevalent Ischemic Heart Disease (Self-Report); Prevalent Type 2 Diabetes (Self-Report); Primary Sjogrens Syndrome; Smoking; Tissue	-
cg08028372	-	Age; Tissue	-
cg05031187	-	Age; Incident COPD; Tissue	-
cg09063201	GPR108	Age	Protein Measurement
cg00713223	NFIC	Age	Age of Onset of Childhood Onset Asthma; Alzheimer Disease; Apolipoprotein a 1 Measurement; Appendicular Lean Mass; Balding Measurement; Body Height; Body Mass Index; Body Surface Area; Body Weight; Cutaneous Melanoma; Educational Attainment; Eosinophil Count; Executive Function Measurement; FEV/FEC Ratio; HbA1c Measurement; Heel Bone Mineral Density; Hemoglobin A1 Measurement; High Density Lipopr…
cg09182189	NADK	Alcohol Consumption; Cognitive Abilities: Digit Test; Incident COPD; Incident Ischemic Heart Disease; Incident Type 2 Diabetes; Maternal Smoking in Pregnancy; Prenatal Smoke Exposure; Prevalent COPD (Self-Report); Prevalent Type 2 Diabetes (Self-Report); Primary Sjogrens Syndrome; Sex; Smoking; Tissue	Body Mass Index; Body Weight; Electrocardiography; Insomnia Measurement; NAD Kinase Measurement; Pulse Pressure Measurement; Reticulocyte Count; Reticulocyte Measurement; Systolic Blood Pressure; Vital Capacity
cg14211735	PSMA4	Tissue	5-Hydroxylysine Measurement; Cathepsin H Measurement; Cigarettes per Day Measurement; Cotinine Measurement; FEV/FEC Ratio; Forced Expiratory Volume; Nicotine Dependence; Pack-Years Measurement; Response to Bronchodilator; Response to Xenobiotic Stimulus; Serum Metabolite Measurement; Smoking Behavior; Smoking Cessation; Smoking Initiation; Trans-3-Hydroxycotinine Measurement
cg03593358	MFN2	Homocysteine (MTHFR 677c>t); Sex; Tissue	Acid Ceramidase Measurement; Anti-GAD65 Autoimmune Neurological Syndromes; Atopic Eczema; ETS Domain-Containing Protein Elk-3 Measurement; Homocysteine Measurement; Interleukin-17 Receptor B Measurement; Lon Protease Homolog; Mitochondrial DNA Measurement; Mitochondrial Measurement; Phospholipase B-Like 1 Measurement; Platelet Count; Platelet Crit; Platelet Measurement; Platelet-to-Lymphocyte Rat…
cg05036120	ATF3	-	Basophil Count; Eosinophil Count; Erythrocyte Count; Leukocyte Count; Level of Phosphatidylcholine (16:0_16:1) in Blood Serum; Level of Sterol Ester (27:1/16:1) in Blood Serum; Mean Corpuscular Hemoglobin Concentration; Mean Corpuscular Volume; Mean Platelet Volume; Monocyte Count; Neutrophil Count; Obsolete_red Blood Cell Distribution Width; Platelet Count
cg14637067	XKR6	-	Age at First Sexual Intercourse Measurement; Age at Onset; Alcohol Consumption Measurement; Alcohol Drinking; Alkaline Phosphatase Measurement; Antisocial Behaviour Measurement; Appendicular Lean Mass; Aspartate Aminotransferase Measurement; Asthma; Attention Deficit Hyperactivity Disorder; Basophil Count; Blood Protein Measurement; BMI-Adjusted Hip Circumference; BMI-Adjusted Waist Circumference…
cg15901999	ANK1	Gestational Age; Tissue	Apolipoprotein B Measurement; Bilirubin Measurement; Birth Weight; Body Height; Diabetes Mellitus; Drugs Used in Diabetes Use Measurement; Educational Attainment; Erythrocyte Count; Granulocyte Percentage of Myeloid White Cells; HbA1c Measurement; Hemoglobin A1 Measurement; Hemoglobin Measurement; Hemolysis; Insulin Response Measurement; Internet Addiction Disorder; Iron Biomarker Measurement; Lo…
cg03396324	FAM131A	Age; Tissue	Appendicular Lean Mass; Smoking Initiation
cg20533982	ESYT2	Age; Clear Cell Renal Carcinoma; Gestational Age; Pancreatic Ductal Adenocarcinoma; Tissue	Body Height; Immature Platelet Count; Immature Platelet Fraction; Influenza a (H1N1); Mean Platelet Volume; Non-High Density Lipoprotein Cholesterol Measurement; Platelet Count; Platelet Measurement
cg17827670	AHCYL2	Age; Age 4 vs Age 0; Ageing; Gestational Age; Incident COPD; Incident Type 2 Diabetes; Prevalent COPD (Self-Report); Tissue	Acute Myeloid Leukemia; Body Height; Hematocrit; Hemoglobin Measurement; Response to Fenofibrate
cg10759972	-	Age; Crohn's Disease; Death from Opioid Overdose; Incident COPD; Inflammatory Bowel Disease; Tissue; Ulcerative Colitis	-
cg25375916	SLC33A1	Age; Clear Cell Renal Carcinoma; Cognitive Abilities: Digit Test; Fetal vs Adult Liver; Gestational Age; Incident COPD; Incident Type 2 Diabetes; Prevalent COPD (Self-Report); Prevalent Type 2 Diabetes (Self-Report); Primary Sjogrens Syndrome; Smoking; Tissue	Alkaline Phosphatase Measurement; Insomnia; Low Density Lipoprotein Cholesterol Measurement; Mathematical Ability; Non-High Density Lipoprotein Cholesterol Measurement; Partial Epilepsy; Pyruvate Measurement; Serum Alanine Aminotransferase Measurement; Smoking Initiation; Total Cholesterol Measurement; Triglyceride Measurement
cg00310412	SEMA7A	Age; Aggressive Behaviour; Alcohol Consumption; Cognitive Abilities: Digit Test; Educational Attainment; FEV1; FEV1 / FVC; Incident COPD; Incident Lung Cancer; Incident Stroke; Lung Cancer; Mortality; Prevalent Chronic Pain (Self-Report); Prevalent COPD (Self-Report); Prevalent Ischemic Heart Disease (Self-Report); Serum Cotinine; Sex; Smoking; Tissue; Tobacco Smoking	Apolipoprotein a 1 Measurement; Blood Phosphate Measurement; Body Mass Index; Creatinine Measurement; Cystatin C Measurement; Diastolic Blood Pressure; Glomerular Filtration Rate; High Density Lipoprotein Cholesterol Measurement; Hypertension; Low Density Lipoprotein Cholesterol Measurement; Osteoarthritis; Systolic Blood Pressure
cg20242210	PKIB	Tissue	Body Height; Leukocyte Count; Lymphocyte Count; Mean Corpuscular Hemoglobin; Mean Corpuscular Hemoglobin Concentration; Mean Corpuscular Volume; Mean Reticulocyte Volume; Monocyte Count; Neurofibrillary Tangles Measurement; Neutrophil Count; Platelet Count; Protein Measurement; Smoking Initiation
cg23782909	-	Tissue	-
cg23791442	POLDIP3	Age	Body Height; Educational Attainment; Self Reported Educational Attainment
cg22647738	CCL16	Age; Alcohol Consumption; Birthweight; Infant Sex; Perinatally Acquired HIV; Sex; Tissue	Blood Protein Measurement; C-C Motif Chemokine 16 Measurement; C-X-C Motif Chemokine 16 Measurement; CCL23 Measurement; Cystatin-8 Measurement; Level of Cystatin-8 in Blood Serum; NKG2-E Type II Integral Membrane Protein Measurement; Protein Measurement
cg00307662	ASPHD1	Age; Tissue	Age at Menarche; Aspartate Aminotransferase Measurement; Body Fat Percentage; Brain Volume Measurement; C-Reactive Protein Measurement; Heel Bone Mineral Density; High Density Lipoprotein Cholesterol Measurement; Low Density Lipoprotein Triglyceride Measurement; Neuroimaging Measurement; QRS-T Angle; Serum Alanine Aminotransferase Measurement; Sex Hormone-Binding Globulin Measurement; Sodium Meas…
cg04540493	-	Age; Chronic Kidney Disease; Sex; Tissue	-
cg09591962	ASB4	-	Acute Myeloid Leukemia; Body Mass Index; Educational Attainment; Grip Strength Measurement; Mathematical Ability; Self Reported Educational Attainment; Smoking Initiation
cg02149193	EP400	Age	Appendicular Lean Mass; Body Height; Erythrocyte Count; Mean Corpuscular Hemoglobin; Mean Corpuscular Hemoglobin Concentration; Mean Corpuscular Volume; Mean Reticulocyte Volume; Obsolete_red Blood Cell Distribution Width; Red Blood Cell Density Measurement; Type 2 Diabetes Mellitus
cg14252211	-	Age; Tissue	-
cg25761397	RPP21	Age; Tissue	Anxiety Measurement; Cutaneous Lupus Erythematosus; Cytokine Measurement; Forced Expiratory Volume; Guilt Measurement; Insomnia; Neuroticism Measurement; Susceptibility to Shingles Measurement
cg15652120	ELK3	Rheumatoid Arthritis	Adolescent Idiopathic Scoliosis; B-Cell Acute Lymphoblastic Leukemia; Body Height; Brain Measurement; Cortical Surface Area Measurement; Thyroid Stimulating Hormone Measurement
cg03074663	-	Age; Rheumatoid Arthritis	-
cg15771388	SHBG	Age; Tissue	Blood Protein Measurement; BMI-Adjusted Waist Circumference; BMI-Adjusted Waist-Hip Ratio; Body Fat Percentage; Body Height; Brain Measurement; Brain Volume Measurement; Calcium Channel Blocker Use Measurement; Comparative Body Size at Age 10; Diamine Acetyltransferase 2 Measurement; Dihydrotestosterone Measurement; Estradiol Measurement; Gluteofemoral Adipose Tissue Measurement; HbA1c Measuremen…
cg07276078	THBS1	Age; Tissue	Adolescent Idiopathic Scoliosis; Body Height; Body Mass Index; Brain Connectivity Measurement; Brain Measurement; Brain Volume Measurement; Cortical Surface Area Measurement; Cortical Thickness; Functional Brain Measurement; Language Measurement; Neurofibrillary Tangles Measurement; Neuroimaging Measurement; PHF-Tau Measurement; Platelet Count; Platelet Crit; Serum Alanine Aminotransferase Measur…
cg16850623	GDF2	Age	Erythrocyte Count; Hematocrit; Hemoglobin Measurement; Red Blood Cell Density Measurement; Systolic Blood Pressure
cg25453797	PRKCE	Maternal Overweight/Obesity; Tissue	Alpha-Carotene Measurement; Antihypertensive Use Measurement; Aortic Measurement; Appendicular Lean Mass; Bilirubin Measurement; Body Height; Bone Fracture; Cardiovascular Disease; Coronary Artery Disease; Diastolic Blood Pressure; DNA Methylation; Educational Attainment; Erythrocyte Count; Gestational Blood Glucose Measurement; Glomerular Filtration Rate; Heel Bone Mineral Density; Hematocrit; H…
cg10396713	-	Age; Gene Expression of Affymetrix ID: 3121228 (Gene Symbol: ERICH1); Tissue	-
cg21164005	CDC42BPB	HIV Infection; Tissue	BMI-Adjusted Waist Circumference; Body Height; Mean Corpuscular Hemoglobin; Mean Platelet Volume; Platelet Count; Serum Gamma-Glutamyl Transferase Measurement; Serum Non-Albumin Protein Measurement; Smoking Status Measurement
cg11845168	XPO4	Age; Clear Cell Renal Carcinoma; Incident COPD; Pancreatic Ductal Adenocarcinoma; Prevalent COPD (Self-Report)	Appendicular Lean Mass; Body Height; Cognitive Function Measurement; Electrocardiography; Insomnia; Intelligence; Mathematical Ability; PR Interval; Self Reported Educational Attainment; X-12063 Measurement
cg05627557	-	Age; Atopy; Eosinophilia; Gestational Age; Hypertensive Disorders of Pregnancy; Primary Sjogrens Syndrome; Tissue	-
cg09767550	-	Age; Age 4 vs Age 0; Maternal Body Mass Index; Nitrogen Dioxide Exposure; Tissue	-
cg23108037	MEGF6	Age; Clear Cell Renal Carcinoma; Sex; Tissue	Body Height; Brain Measurement; Chronic Obstructive Pulmonary Disease; Cortical Surface Area Measurement; FEV/FEC Ratio; Neuroimaging Measurement
cg01417615	RAB3B	Rheumatoid Arthritis; Tissue	Body Height; Mean Platelet Volume
cg07092805	CRYL1	Age; Fractional Exhaled Nitric Oxide (FeNO); Nitrogen Dioxide Exposure; Sex; Smoking; Tissue	Age-Related Hearing Impairment; Body Height; COVID-19; Deafness; Mannonate Measurement; Monoclonal Gammopathy; Neurofibrillary Tangles Measurement; Proteinuria
cg17743381	-	Age; Incident Type 2 Diabetes; Infant Sex; Rheumatoid Arthritis; Sex; Tissue	-
cg01573140	OGDH	Age; Early Preterm Birth (<28 Weeks); Eosinophilia; Fetal vs Adult Liver; Tissue; Very Early Preterm Birth (<28 Weeks)	Attention Deficit Hyperactivity Disorder; Autism Spectrum Disorder; BMI-Adjusted Waist Circumference; Body Height; Body Mass Index; Bone Density; Cholesterol:total Lipids Ratio; Docosahexaenoic Acid Measurement; Educational Attainment; IGF-1 Measurement; Intelligence; Low Density Lipoprotein Cholesterol Measurement; Monocyte Count; Omega-3 Polyunsaturated Fatty Acid Measurement; Physical Activity…
cg21986035	-	Age; Tissue	-
cg15146834	PPP1R14C	Age; HIV Infection; Tissue	Acute Myeloid Leukemia; Body Height
cg07871947	SLC12A5	Age; Clear Cell Renal Carcinoma; Tissue	Alkaline Phosphatase Measurement; Apolipoprotein B Measurement; Attention Deficit Hyperactivity Disorder; Autism Spectrum Disorder; Bipolar Disorder; Blood Protein Measurement; Chronotype Measurement; Depressive Symptom Measurement; Free Cholesterol in Very Large HDL Measurement ; Free Cholesterol to Total Lipids in Large HDL Percentage ; High Density Lipoprotein Cholesterol Measurement; Major De…
cg12033075	PIK3CD	Age; Primary Sjogrens Syndrome; Tissue	Body Height; Brain Measurement; Cortical Surface Area Measurement; Eosinophil Count; Eosinophil Percentage of Leukocytes; Gut Microbiome Measurement; Leukocyte Count; Lymphocyte Count; Monocyte Count; Protein Measurement; Testicular Germ Cell Tumor
cg00948114	C6orf35	Age; Gestational Age; Tissue	-
cg02849956	-	Age; Age 4 vs Age 0; Cancer Treatment: Alkylating Agents; Classic; Clear Cell Renal Carcinoma; Gestational Age; Incident COPD; Incident Type 2 Diabetes; Primary Sjogrens Syndrome; Tissue	-
cg01820539	SPHKAP	Age; Rheumatoid Arthritis; Tissue	Albuminuria; Alcohol Consumption Measurement; Aspartate Aminotransferase Measurement; Body Fat Percentage; Body Height; Body Mass Index; Body Weight; C-Reactive Protein Measurement; Educational Attainment; High Density Lipoprotein Cholesterol Measurement; IGA Glomerulonephritis; Intelligence; Low Density Lipoprotein Triglyceride Measurement; Mathematical Ability; Neurofibrillary Tangles Measureme…
cg18225582	PLEKHG3	Maternal Underweight; Tissue	Adolescent Idiopathic Scoliosis; Body Height; Cup-to-Disc Ratio Measurement; High Density Lipoprotein Cholesterol Measurement; Mean Corpuscular Hemoglobin; Mean Corpuscular Volume; Optic Cup Area Measurement; Optic Disc Area Measurement; Optic Disc Size Measurement; Platelet Component Distribution Width; Retinal Vasculature Measurement; Triglyceride Measurement
cg15002163	HDAC4	Age; Eosinophilia; Fetal vs Adult Liver; Gestational Age; Incident Ischemic Heart Disease; Smoking; Tissue	Acute Myeloid Leukemia; Alopecia; Anthropometric Measurement; Balding Measurement; Body Height; Calcium Measurement; Chronic Obstructive Pulmonary Disease; Chronotype Measurement; Comparative Body Size at Age 10; Cutaneous Melanoma; Diastolic Blood Pressure; Educational Attainment; FEV/FEC Ratio; Forced Expiratory Volume; Gut Microbiome Measurement; Hair Color; Hair Colour Measurement; Heel Bone …
cg13471188	-	Age; Clear Cell Renal Carcinoma; Fetal vs Adult Liver; Gestational Age; Primary Sjogrens Syndrome; Tissue	-
cg21624359	FFAR3	Age; Gestational Age; Tissue; Very Early Preterm Birth (<28 Weeks)	Acute Myeloid Leukemia; Bowel Opening Frequency
cg08006625	-	Age; Gestational Age; Tissue	-
cg18543428	-	Age; Tissue	-
cg03823983	PRR5L	Age; Tissue	Allergic Rhinitis; Asthma; Atopic Eczema; Autosomal Dominant Compelling Helio-Ophthalmic Outburst Syndrome; BMI-Adjusted Hip Circumference; BMI-Adjusted Waist Circumference; BMI-Adjusted Waist-Hip Ratio; Body Height; Childhood Onset Asthma; COVID-19; Diffuse Plaque Measurement; Eczema; Erythrocyte Count; Gluteofemoral Adipose Tissue Measurement; Mean Corpuscular Hemoglobin; Mean Corpuscular Hemog…
cg02033182	ANKRD11	Age; Incident Type 2 Diabetes; Tissue	Alcohol Consumption Measurement; Asthma; BMI-Adjusted Hip Circumference; BMI-Adjusted Waist Circumference; Body Height; Body Surface Area; Bone Density; Cancer; Creatinine Measurement; Cutaneous Melanoma; Cystatin C Measurement; Eosinophil Count; Erythrocyte Count; FEV/FEC Ratio; Glomerular Filtration Rate; Hair Color; Hair Colour Measurement; Hemoglobin Measurement; Keratinocyte Carcinoma; Lymph…
cg13957043	-	Age; Clear Cell Renal Carcinoma; Tissue	-
cg07898573	ANKRD2	Age; Age 4 vs Age 0; Ageing; Fetal vs Adult Liver; Gestational Age; Incident COPD; Tissue	-
cg13221499	-	-	-
cg27027375	S100P	Age; Pancreatic Ductal Adenocarcinoma; Tissue	-
cg19090761	KCNA6	Age; Tissue	-
cg14756878	-	Alcohol Consumption; Alcohol Consumption per Day; Atopy; Eosinophilia; Gestational Age; HIV Infection; Incident COPD; Preeclampsia; Prevalent Chronic Pain (Self-Report); Prevalent Type 2 Diabetes (Self-Report); Schizophrenia; Tissue	-
cg04238983	MIR612	Age; Gestational Age; Ischaemic Stroke; Tissue	-
cg09866101	SDK1	Age; Tissue	Acute Graft vs. Host Disease; Age at First Birth Measurement; Age at First Sexual Intercourse Measurement; Age at Initiation of Smoking; Alcohol Consumption Measurement; Allergic Rhinitis; Alzheimer Disease; Antisocial Behaviour Measurement; Anxiety Disorder Measurement; Asthma; Atopic Eczema; Attention Deficit Hyperactivity Disorder; Basophil Count; Biological Sex; Body Height; Body Mass Index; …
cg24476153	DENND3	Clear Cell Renal Carcinoma; Incident COPD; Primary Sjogrens Syndrome; Rheumatoid Arthritis	Abnormality of Refraction; Alzheimer Disease; Brain Measurement; Brain Volume Measurement; Cerebellar Volume Measurement; Cortical Surface Area Measurement; Cortical Thickness; COVID-19; Daytime Rest Measurement; FEV/FEC Ratio; Glomerular Filtration Rate; Leukocyte Count; Lymphocyte Count; Neuroimaging Measurement; Response to Interferon-Beta; Reticulocyte Count; Reticulocyte Measurement; Retinal…
cg22349396	CHRNE	Age; Fetal vs Adult Liver; Tissue	Alkaline Phosphatase Measurement; Alzheimer Disease; Blood Protein Measurement; Body Height; Body Mass Index; Calcium Measurement; Erythrocyte Count; Intraocular Pressure Measurement; Level of Sphingomyelin (D34:0) in Blood Serum; Level of Sphingomyelin (D38:1) in Blood Serum; Level of Sphingomyelin (D40:1) in Blood Serum; Level of Sphingomyelin (D42:2) in Blood Serum; Mathematical Ability; Mean …
cg01572144	-	Tissue	-
cg24401262	-	Age; Gestational Age; HIV Infection; Pancreatic Ductal Adenocarcinoma; Primary Sjogrens Syndrome; Tissue	-
cg27365342	PHACTR1	Age 4 vs Age 0; Crohn's Disease; Gestational Age; Incident COPD; Prevalent COPD (Self-Report); Prevalent Type 2 Diabetes (Self-Report); Sex; Smoking; Tissue	4; Acute Myeloid Leukemia; Alcohol Consumption Measurement; Angina Pectoris; Antimigraine Preparation Use Measurement; Antisocial Behaviour Measurement; Antithrombotic Agent Use Measurement; Aspirin Use Measurement; Attention Deficit Hyperactivity Disorder; Basophil Percentage of Leukocytes; Bilirubin Measurement; Body Height; Body Mass Index; Body Weight; Cervical Artery Dissection; Cholesteryl …
cg14943002	DDB2	Age; HIV Infection; Tissue	Antisocial Behaviour Measurement; Apolipoprotein a 1 Measurement; Attention Deficit Hyperactivity Disorder; Blood Urea Nitrogen Measurement; Body Height; Body Mass Index; Bone Density; C-Reactive Protein Measurement; Cholesterol to Total Lipids in Medium HDL Percentage ; Cholesterol:total Lipids Ratio; Cholesteryl Esters:total Lipids Ratio; Chylomicron Measurement; Feeling "Fed-Up" Measurement; H…
cg17920197	LGI4	Atopy; Maternal Body Mass Index; Nitrogen Dioxide Exposure; Tissue	Hodgkins Lymphoma
cg17517598	FADS3	Incident COPD	Alkaline Phosphatase Measurement; Alpha-Linolenic Acid Measurement; Apolipoprotein a 1 Measurement; Apolipoprotein B Measurement; Body Height; Cholesteryl Ester 16:0 Measurement; Cholesteryl Ester 18:3 Measurement; Cholesteryl Ester 20:2 Measurement; Cholesteryl Ester 20:3 Measurement; Cholesteryl Ester 20:4 Measurement; Cholesteryl Ester 20:5 Measurement; Cholesteryl Ester 22:4 Measurement; Chol…
cg13894719	-	Age; Ageing; Rheumatoid Arthritis	-
cg12030301	-	Tissue	-
cg25267392	-	Rheumatoid Arthritis; Tissue	-
cg22675922	KCNQ1DN	Infant Sex	Body Height; Gut Microbiome Measurement; Platelet Crit; Type 1 Diabetes Mellitus
cg18926409	-	Age; Fetal vs Adult Liver; Gestational Age; Primary Sjogrens Syndrome; Sex; Smoking; Tissue	-
cg01878435	CD86	Age; Tissue	Autoimmune Thyroid Disease; Blood Phosphate Measurement; Calcium Measurement; Eosinophil Count; Eosinophil Percentage of Leukocytes; Hodgkins Lymphoma; Lymphocyte Count; Mean Platelet Volume; Multiple Myeloma; Multiple Sclerosis; Non-Hodgkins Lymphoma; t-Lymphocyte Activation Antigen CD86 Measurement; Total Blood Protein Measurement
cg08029287	-	Clear Cell Renal Carcinoma; Tissue	-
cg07936109	NXNL1	Age; Tissue	Neuroimaging Measurement
cg16327282	-	Tissue	-
cg26954101	-	-	-
cg22842717	DCTN2	Age; Tissue	Body Height; Body Mass Index; Insomnia
cg11095027	TOLLIP	Age; Atopy; Eosinophilia; Incident COPD; Incident Liver Cirrhosis; Incident Type 2 Diabetes; PAPPA Protein Levels (SeqId = 4148-49); Prevalent Chronic Pain (Self-Report); PRG3 Protein Levels (SeqId = 9015-1); Smoking; Tissue	Idiopathic Pulmonary Fibrosis
cg04583842	BANP	Age; Age 4 vs Age 0; Aggressive Behaviour; Alcohol Consumption; BMI; C-Reactive Protein; Diastolic Blood Pressure; Diet Quality Alternative Healthy Eating Index 2010 (AHEI-2010); Gestational Age; Incident COPD; Incident Liver Cirrhosis; Incident Lung Cancer; Incident Stroke; Incident Type 2 Diabetes; Mortality; Prevalent Chronic Pain (Self-Report); Prevalent COPD (Self-Report); Prevalent Ischemic…	Apolipoprotein a 1 Measurement; Body Height; Brain Measurement; Free Androgen Index; Glomerular Filtration Rate; Hair Color; Hair Colour Measurement; High Density Lipoprotein Cholesterol Measurement; High Density Lipoprotein Particle Size Measurement; Mean Corpuscular Hemoglobin; Mean Corpuscular Volume; Phospholipids:total Lipids Ratio; Platelet Count; Platelet Crit; Pulmonary Embolism; Serum Al…
cg03498383	SLC12A4	-	Appendicular Lean Mass; BMI-Adjusted Waist Circumference; Erythrocyte Count; Free Cholesterol to Total Lipids in Large VLDL Percentage ; Free Cholesterol:total Lipids Ratio; High Density Lipoprotein Cholesterol Measurement; Mathematical Ability; Mean Corpuscular Volume; Phospholipids:total Lipids Ratio; Sleep Duration; Triglycerides to Total Lipids in Large VLDL Percentage ; Triglycerides:total L…
cg03739609	LST1	Age; Alzheimers Disease Braak Stage; Gestational Age; Primary Sjogrens Syndrome; Rheumatoid Arthritis; Tissue	Cognitive Function Measurement; Comparative Body Size at Age 10; Eosinophil Count; FEV/FEC Ratio; Leukocyte Count; MHC Class I Polypeptide-Related Sequence B Measurement; Neutrophil Percentage of Leukocytes; Self Reported Educational Attainment; Self-Reported; Systemic Lupus Erythematosus; Tonsillectomy Risk Measurement; Tumor Necrosis Factor Receptor II Measurement
cg03699843	SNX20	Age; Age*sex; Clear Cell Renal Carcinoma; Fetal vs Adult Liver; Gestational Age; Incident Type 2 Diabetes; M00054_tryptophan; Tissue	Ankylosing Spondylitis; Crohn's Disease; Heel Bone Mineral Density; Inflammatory Bowel Disease; Leprosy; Psoriasis; Sclerosing Cholangitis; Ulcerative Colitis
cg07539709	FOXK2	Age; Early Preterm Birth (<28 Weeks); Fractional Exhaled Nitric Oxide (FeNO); Tissue; Very Early Preterm Birth (<28 Weeks)	Anxiety Disorder Measurement; Appendicular Lean Mass; Blood Protein Measurement; Body Height; Educational Attainment; Heel Bone Mineral Density; Lifestyle Measurement; Low Density Lipoprotein Cholesterol Measurement; Mean Corpuscular Hemoglobin; Mean Corpuscular Hemoglobin Concentration; Mean Corpuscular Volume; Mean Platelet Volume; Mean Reticulocyte Volume; Obsolete_red Blood Cell Distribution …
cg02569115	TIMP2	Age; Gestational Age; Papuan Ancestry; Tissue	Blood Protein Measurement; BMI-Adjusted Waist Circumference; BMI-Adjusted Waist-Hip Ratio; Body Height; Coronary Artery Disease; FEV/FEC Ratio; Galectin-3-Binding Protein Measurement; Gut Microbiome Measurement; Heel Bone Mineral Density; Hip Bone Mineral Density; Hip Bone Size; PHF-Tau Measurement; Protein Measurement; Respiratory System Disease; Waist-Hip Ratio
cg05923687	-	Age; Clear Cell Renal Carcinoma; Pancreatic Ductal Adenocarcinoma; Tissue	-
cg20967028	ART4	Age; Incident Type 2 Diabetes; Prevalent Type 2 Diabetes (Self-Report)	Ecto-ADP-Ribosyltransferase 4 Measurement; Grip Strength Measurement; Level of Ecto-ADP-Ribosyltransferase 4 in Blood Serum
cg19561774	SLC22A2	Age	Alkaline Phosphatase Measurement; Apolipoprotein a 1 Measurement; Apolipoprotein B Measurement; Blood Protein Measurement; BMI-Adjusted Hip Circumference; BMI-Adjusted Waist Circumference; BMI-Adjusted Waist-Hip Ratio; Body Height; Calcium Measurement; Cholesterol in Large VLDL Measurement ; Cholesterol in Small VLDL Measurement ; Cholesterol:total Lipids Ratio; Cholesteryl Ester Measurement; Cho…
cg05550861	C4orf3	Age; Gestational Age; Tissue	-
cg13895834	PLXNA4	Age	Alcohol Consumption Measurement; Alcohol Drinking; Antisocial Behaviour Measurement; Anxiety; Attention Deficit Hyperactivity Disorder; Bipolar Disorder; Body Height; Body Mass Index; Bone Density; Chronotype Measurement; Cognitive Function Measurement; Concussion; DNA Methylation; Educational Attainment; Level of Phosphatidylcholine (18:2_18:2) in Blood Serum; Mathematical Ability; Protein Measu…
cg09853238	-	Age; Cancer Treatment: Chest-RT; Clear Cell Renal Carcinoma; Fetal vs Adult Liver; Gestational Age; HIV Infection; Incident COPD; Prevalent COPD (Self-Report); Primary Sjogrens Syndrome; Sex; Tissue	-
cg23066159	KLK7	Age; Tissue	Blood Protein Measurement; Kallikrein-11 Measurement; Kallikrein-7 Measurement; Kallikrein-8 Measurement; Kallikrein‐6 Measurement; Level of Kallikrein-10 in Blood Serum
cg25325512	PIM1	Age; All Cause Mortality; Birth Weight; Birthweight; C-Reactive Protein; Cancer Treatment: Alkylating Agents; Cancer Treatment: Chest-RT; Cancer Treatment: Pelvis-RT; Classic; Crohn's Disease; Gestational Age; Incident COPD; Maternal Smoking; Maternal Smoking in Pregnancy; Prenatal Smoke Exposure; Prevalent Chronic Kidney Disease (Estimated); Prevalent Chronic Pain (Self-Report); Prevalent COPD (…	Birth Weight; Body Height; Educational Attainment; Erythrocyte Count; Glomerular Filtration Rate; Mean Corpuscular Hemoglobin; Mean Corpuscular Hemoglobin Concentration; Mean Corpuscular Volume; Mean Reticulocyte Volume; Obsolete_red Blood Cell Distribution Width; Platelet Count; Pulmonary Arterial Hypertension
cg01904393	-	Age; Age 4 vs Age 0; Ageing; Clear Cell Renal Carcinoma; Gestational Age; Incident COPD; Incident Type 2 Diabetes; Pancreatic Ductal Adenocarcinoma; Smoking; Soluble Tumor Necrosis Factor Receptor 2; Tissue	-
cg02219601	-	Age; Clear Cell Renal Carcinoma; Gestational Age; Pancreatic Ductal Adenocarcinoma; Primary Sjogrens Syndrome; Rheumatoid Arthritis; Tissue	-
cg15578015	HES4	Tissue	Alcohol Consumption Measurement; Apolipoprotein a 1 Measurement; Atrial Fibrillation; Cortical Surface Area Measurement; High Density Lipoprotein Cholesterol Measurement; Retinal Vasculature Measurement; Serum Gamma-Glutamyl Transferase Measurement
cg27479162	PIK3AP1	Clear Cell Renal Carcinoma; Gestational Age; Primary Sjogrens Syndrome; Tissue	Aspartate Aminotransferase Measurement; Disease Progression Measurement; Educational Attainment; Lymphocyte Count; Lymphocyte Percentage of Leukocytes; Lymphocyte:monocyte Ratio; Metastasis Measurement; Monocyte Count; Monocyte Percentage of Leukocytes; Serum Alanine Aminotransferase Measurement; Serum Gamma-Glutamyl Transferase Measurement
cg13695465	RGL2	Age	-
cg02534164	-	Age; Ageing; Atopy; Schizophrenia; Tissue	-
cg09918469	INHA	Sex; Tissue	Body Height
cg10635061	FHL2	Age; Fetal vs Adult Liver; Gestational Age; HIV Infection; Tissue	1-Methylxanthine Measurement; Acute Myeloid Leukemia; Antisocial Behaviour Measurement; Appendicular Lean Mass; Attention Deficit Hyperactivity Disorder; BMI-Adjusted Hip Circumference; Body Height; Body Mass Index; Diastolic Blood Pressure; Educational Attainment; Gait Measurement; Household Income; Myeloid White Cell Count; Platelet Count; PR Interval; Protein Measurement; Pulse Pressure Measur…
cg15323252	PDLIM2	Age	Body Height; C-Reactive Protein Measurement; Leukocyte Count; Platelet Count; Platelet Crit; Serum Non-Albumin Protein Measurement
cg17491449	RGS12	Age; Gestational Age; Tissue	Agents Acting on the Renin-Angiotensin System Use Measurement; Alcohol Consumption Measurement; Alpha Fetoprotein Measurement; Apolipoprotein B Measurement; Aspartate Aminotransferase to Alanine Aminotransferase Ratio; Blood Protein Measurement; Body Height; Body Mass Index; Calcium Measurement; Cholesterol to Total Lipids in Medium VLDL Percentage ; Cholesterol to Total Lipids in Very Small VLDL…
cg14766620	-	Age; Clear Cell Renal Carcinoma; Fetal vs Adult Liver; Gestational Age; Papuan Ancestry; Prevalent Type 2 Diabetes (Self-Report); Primary Sjogrens Syndrome; Smoking; Tissue	-
cg16264249	FAM189A1	Age; Gestational Age	-
cg12807187	EIF4E3	Age; Age*sex; Fetal vs Adult Liver; PROK2 Protein Levels (SeqId = 10754-113); Tissue	Apolipoprotein a 1 Measurement; Aspartate Aminotransferase Measurement; Attention Deficit Hyperactivity Disorder; Autism Spectrum Disorder; Back Pain; Balding Measurement; Body Fat Percentage; Body Height; Cholecystitis; Cigarettes per Day Measurement; Cognitive Function Measurement; Corneal Resistance Factor; Educational Attainment; Eosinophil Count; Forced Expiratory Volume; Gait Measurement; G…
cg03151258	-	Tissue	-
cg26568075	GNB1	Tissue	Blood Protein Measurement; Body Height; Body Mass Index; Diastolic Blood Pressure; Educational Attainment; Hemoglobin Measurement; High Density Lipoprotein Cholesterol Measurement; Systolic Blood Pressure; Vital Capacity
cg21695727	ZNF592	Age; Clear Cell Renal Carcinoma; Tissue	Anorexia Nervosa; Autism Spectrum Disorder; Bipolar Disorder; Bipolar I Disorder; BMI-Adjusted Hip Circumference; Body Height; Creatinine Measurement; Electrocardiography; Heart Failure; Hypertrophic Cardiomyopathy; Left Ventricular Mass to End-Diastolic Volume Ratio; Mitral Valve Prolapse; Neuromedin-B Measurement; Platelet Count; Response to Surgery; Schizophrenia; Sexual Dimorphism Measurement
cg01832935	-	Age; Tissue	-
cg04144151	GAL3ST2	Age; Tissue	2-Hydroxyglutarate Measurement; Ankylosing Spondylitis; Asthma; Atopic Asthma; Cancer Antigen 125 Measurement; Childhood Onset Asthma; Crohn's Disease; Kallikrein-11 Measurement; Mucin‐16 Measurement; Psoriasis; Sclerosing Cholangitis; Ulcerative Colitis
cg01335980	KIAA0556	Pancreatic Ductal Adenocarcinoma; Smoking; Tissue	-
cg02820283	ABCA2	Age; Eosinophilia	Cutaneous Mastocytosis; Dipeptidyl Peptidase 2 Measurement; Leukocyte Count; Mastocytosis; Systemic Mastocytosis
cg23624705	GFI1	Age; Fetal vs Adult Liver; Gestational Age; Incident COPD; Incident Type 2 Diabetes; LTA Protein Levels (SeqId = 3505-6); Prevalent Ischemic Heart Disease (Self-Report); Prevalent Type 2 Diabetes (Self-Report); Sex	Anti-Citrullinated Protein Antibody Seropositivity; Arachidonate 15-Lipoxygenase B Measurement; Blood Protein Measurement; Body Height; Eosinophil Measurement; Leukocyte Count; Low Density Lipoprotein Cholesterol Measurement; Lymphocyte Percentage of Leukocytes; Monocyte Count; Monocyte Percentage of Leukocytes; Multiple Sclerosis; Non-High Density Lipoprotein Cholesterol Measurement; Obsolete_re…
cg05937453	SFRP5	Age; Body Mass Index; Rheumatoid Arthritis; Sex	Alpha-Linolenic Acid Measurement; PHF-Tau Measurement
cg06997549	NRIP2	Age; Age 4 vs Age 0; Sex; Tissue	-
cg21250100	CSDC2	Age; Sex; Tissue	Alcohol Consumption Measurement; Bitter Alcoholic Beverage Consumption Measurement; Bitter Non-Alcoholic Beverage Consumption Measurement; Intelligence; Self Reported Educational Attainment; Smoking Cessation
cg13601309	CTDP1	Age; Gestational Age; Tissue	BMI-Adjusted Waist Circumference; Body Height; Educational Attainment; Feeling Emotionally Hurt Measurement; Hair Colour Measurement; Heel Bone Mineral Density; Insomnia; Mean Corpuscular Hemoglobin; Monocyte Count; Monocyte Percentage of Leukocytes; Schizophrenia; Self Reported Educational Attainment; Smoking Initiation; Systemic Lupus Erythematosus
cg16486932	XPO6	Age	Alkaline Phosphatase Measurement; Apolipoprotein a 1 Measurement; Educational Attainment; Leukocyte Count; Lymphocyte Count; Mathematical Ability; Monocyte Count; Myeloid White Cell Count; p-Cresol Glucuronide Measurement; Self Reported Educational Attainment
cg06047587	-	Age; Incident Type 2 Diabetes; Tissue	-
cg18843856	GLI2	Age; Gestational Age; Rheumatoid Arthritis; Sex; Tissue	Acne; Appendicular Lean Mass; Balding Measurement; Bilirubin Measurement; BMI-Adjusted Waist Circumference; Body Height; Body Surface Area; Bone Density; Breast Carcinoma; Diastolic Blood Pressure; Pyruvate Measurement; Sexual Dimorphism Measurement; Type 2 Diabetes Mellitus; Urate Measurement
cg02406828	NOTCH1	Rheumatoid Arthritis; Tissue	Alkaline Phosphatase Measurement; Ankylosing Spondylitis; Body Height; Crohn's Disease; Eosinophil Count; Inflammatory Bowel Disease; Mean Corpuscular Hemoglobin; Menstrual Cycle Measurement; Neurogenic Locus Notch Homolog Protein 1 Measurement; Obsolete_red Blood Cell Distribution Width; Psoriasis; Sclerosing Cholangitis; Triglyceride Measurement; Ulcerative Colitis
cg16171137	BAT3	Age; Age 4 vs Age 0; Clear Cell Renal Carcinoma; Gestational Age; Incident COPD; Tissue	-
cg05650680	MIR596	Age; Tissue	-
cg09776718	PLEKHF1	Age; Gestational Age; Incident COPD; Rheumatoid Arthritis; Smoking; Tissue	Heart Rate Response to Exercise; Heart Rate Response to Recovery Post Exercise
cg04756594	SLC5A11	Age	Body Height; Brain Measurement; Complex Trait; Health Study Participation; Heel Bone Mineral Density; Leukocyte Count; Myo-Inositol Measurement; Pulse Pressure Measurement; Urinary Metabolite Measurement
cg23415203	-	Age; Tissue	-
cg05301181	CUL2	Age; Rheumatoid Arthritis	Alzheimer Disease; Crohn's Disease; Eosinophil Count; Eosinophil Percentage of Leukocytes; Inflammatory Bowel Disease; Polygenic Risk Score; Ulcerative Colitis
cg09940677	CDC42BPB	Age; Age 4 vs Age 0; Alcohol Consumption per Day; Birthweight; C-Reactive Protein; Gestational Age; Healthy Eating; Incident COPD; M15753_hippurate; Maternal Body Mass Index; Maternal Overweight/Obesity; Nitrogen Dioxide Exposure; Prevalent Chronic Pain (Self-Report); Prevalent Rheumatoid Arthritis (Self-Report); Prevalent Type 2 Diabetes (Self-Report); Primary Sjogrens Syndrome; Smoking; Tissue	BMI-Adjusted Waist Circumference; Body Height; Mean Corpuscular Hemoglobin; Mean Platelet Volume; Platelet Count; Serum Gamma-Glutamyl Transferase Measurement; Serum Non-Albumin Protein Measurement; Smoking Status Measurement
cg25673948	MIR596	Age	-
cg00427604	LPCAT2	Gestational Age; Tissue	Body Height; Tuberculosis
cg07897659	CRELD2	Tissue	Acne; Apolipoprotein a 1 Measurement; Birth Weight; Body Height; Peak Expiratory Flow; Sex Hormone-Binding Globulin Measurement; Type 2 Diabetes Mellitus
cg09640555	SHROOM3	Age; Tissue	Acute Myeloid Leukemia; Albuminuria; Aspartate Aminotransferase Measurement; Blood Urea Nitrogen Measurement; Brain Measurement; C-Glycosyltryptophan Measurement; C-X-C Motif Chemokine 10 Measurement; Cholelithiasis; Cholesterol:total Lipids Ratio; Chronic Kidney Disease; Citrate Measurement; Coronary Artery Disease; Cortical Surface Area Measurement; Cortical Thickness; Creatinine Measurement; C…
cg21469505	-	Age; Age 4 vs Age 0; Aging; Clear Cell Renal Carcinoma; Fetal vs Adult Liver; Incident COPD; Tissue	-
cg07992377	OSBPL5	Age; Tissue	Alcohol Consumption Measurement; Bilirubin Measurement; Body Height; Body Surface Area; Childhood Trauma Measurement; Lower Face Morphology Measurement; Sex Hormone-Binding Globulin Measurement
cg15124109	MRPL24	Age; Gestational Age; GZMK Protein Levels (SeqId = 9545-156); Tissue	Adolescent Idiopathic Scoliosis
cg01395047	TLR9	Age; Alcohol Consumption; Gestational Age; Prevalent Chronic Pain (Self-Report); Prevalent Rheumatoid Arthritis (Self-Report); Tissue	Anxiety; Bipolar Disorder; BMI-Adjusted Waist Circumference; BMI-Adjusted Waist-Hip Ratio; Body Height; Gastroesophageal Reflux Disease; Intelligence
cg04203950	SPNS2	Age; Eosinophilia; Gestational Age; Tissue	2,3-Dihydroxy-5-Methylthio-4-Pentenoate (DMTPA) Measurement; Cortical Thickness; Leukocyte Count; Level of Sphingomyelin (D34:0) in Blood Serum; Neurofibrillary Tangles Measurement; O-Methylcatechol Sulfate Measurement; PHF-Tau Measurement; Testosterone Measurement; X-21658 Measurement; X-24513 Measurement
cg25290178	RGMA	Age; Age 4 vs Age 0; Clear Cell Renal Carcinoma; Gestational Age; Tissue	Abnormality of Refraction; Alcohol Consumption Measurement; Anxiety Disorder Measurement; Blood Protein Measurement; BMI-Adjusted Waist Circumference; Body Height; COVID-19; Diastolic Blood Pressure; DNA Methylation; Heel Bone Mineral Density; Hemojuvelin Measurement; High Density Lipoprotein Cholesterol Measurement; Lifestyle Measurement; Neurofibrillary Tangles Measurement; Opioid Dependence; P…
cg12799077	PRICKLE1	Age; Tissue	Alzheimer Disease; Appendicular Lean Mass; Blood Urea Nitrogen Measurement; Body Height; Body Mass Index; Glomerular Filtration Rate
cg12988813	JAZF1	Age; C7orf73 Protein Levels (SeqId = 8927-6); GCKR Protein Levels (SeqId = 5223-59); KRT16 Protein Levels (SeqId = 18905-5)	Adolescent Idiopathic Scoliosis; Allergic Disease; Allergic Rhinitis; Alpha Fetoprotein Measurement; Alzheimer Disease; Ankylosing Spondylitis; Appendicular Lean Mass; Asthma; Atopic Asthma; Basophil Count; Bilirubin Measurement; Blood Protein Measurement; BMI-Adjusted Hip Circumference; BMI-Adjusted Waist Circumference; BMI-Adjusted Waist-Hip Ratio; Body Fat Distribution; Body Height; Body Mass …
cg22672078	DDX51	Age; HIV Infection	-
cg27093918	-	Age; Age 4 vs Age 0; Ageing; Cancer Treatment: Anti-Metabolites; Cancer Treatment: Asparaginase Enzymes; Eosinophilia; Incident Type 2 Diabetes; Pancreatic Ductal Adenocarcinoma; Smoking; Tissue	-
cg08539620	CNP	Age; Age 4 vs Age 0; Gestational Age; Sex; Tissue	2',3'-Cyclic-Nucleotide 3'-Phosphodiesterase Measurement; Blood Protein Measurement
cg22736323	PDGFRA	Age; Fetal vs Adult Liver; Tissue	Acute Myeloid Leukemia; Astigmatism; Axial Length Measurement; Body Height; Corneal Astigmatism; Corneal Topography; Cup-to-Disc Ratio Measurement; Educational Attainment; Erythrocyte Count; Heel Bone Mineral Density; Lobe Attachment; Mean Corpuscular Hemoglobin; Platelet-Derived Growth Factor Receptor Alpha Measurement; Pulse Pressure Measurement; Systolic Blood Pressure; Urate Measurement
cg04706338	VTN	Age; Eosinophilia; Fetal vs Adult Liver; Incident Type 2 Diabetes; Tissue	[pyruvate Dehydrogenase (Acetyl-Transferring)] Kinase Isozyme 1; Mitochondrial Measurement; 14-3-3 Protein Theta Measurement; 2-Phosphoxylose Phosphatase 1 Measurement; 3-Hydroxyanthranilate 3,4-Dioxygenase Measurement; 72 kDa Inositol Polyphosphate 5-Phosphatase Measurement; a Disintegrin and Metalloproteinase with Thrombospondin Motifs 15 Measurement; a Disintegrin and Metalloproteinase with Th…
cg07385423	FCRLB	Age; Rheumatoid Arthritis; Tissue	Blood Protein Measurement; Leukocyte Count; Low Affinity Immunoglobulin Gamma Fc Region Receptor II-a Measurement; Low Affinity Immunoglobulin Gamma Fc Region Receptor II-b Measurement; Lymphocyte Percentage of Leukocytes; Protein Measurement; Serum Non-Albumin Protein Measurement
cg10093679	KAT5	Age; PAPPA Protein Levels (SeqId = 4148-49); PRG3 Protein Levels (SeqId = 9015-1); Tissue	Agents Acting on the Renin-Angiotensin System Use Measurement; Alcohol Drinking; BMI-Adjusted Waist Circumference; BMI-Adjusted Waist-Hip Ratio; C-Reactive Protein Measurement; Cholesterol to Total Lipids in Medium VLDL Percentage ; Cholesterol to Total Lipids in Very Small VLDL Percentage ; Cholesterol:total Lipids Ratio; Cholesteryl Ester Measurement; Cholesteryl Esters to Total Lipids in Large…
cg10861731	C10orf128	Age; Alcohol Consumption; Alcohol Consumption per Day; Clear Cell Renal Carcinoma; Eosinophilia; Gestational Age; Tissue	-
cg09409496	DYRK1A	Rheumatoid Arthritis	Adolescent Idiopathic Scoliosis; Alpha Fetoprotein Measurement; Basophil Count; Basophil Measurement; Basophil Percentage of Leukocytes; Body Height; Body Mass Index; C-Reactive Protein Measurement; Clinical Treatment; Eosinophil Count; Eosinophil Measurement; Eosinophil Percentage of Leukocytes; Leukocyte Count; Mean Corpuscular Hemoglobin; Mean Corpuscular Volume; Mean Platelet Volume; Mean Ret…
cg09221482	AGPAT4	Age	Angiostatin Measurement; Apolipoprotein a 1 Measurement; Apolipoprotein B Measurement; Cholesterol:total Lipids Ratio; Cholesteryl Ester Measurement; Cholesteryl Esters:total Lipids Ratio; Chylomicron Measurement; Coronary Artery Disease; Diastolic Blood Pressure; Factor VII Measurement; Factor VIII Measurement; Factor XI Measurement; Fatty Acid Measurement; Fear of Minor Pain Measurement; Fibrin…
cg23479619	GGA1	Age	BRICHOS Domain-Containing Protein 5 Measurement; Galectin-2 Measurement; Myeloid White Cell Count; Serum Albumin Measurement
cg07970658	SNX8	Age; Tissue	Adolescent Idiopathic Scoliosis; Apolipoprotein a 1 Measurement; Apolipoprotein B Measurement; Aspartate Aminotransferase Measurement; Blood Protein Measurement; Calcium Measurement; Educational Attainment; Erythrocyte Count; Heel Bone Mineral Density; High Density Lipoprotein Cholesterol Measurement; Low Density Lipoprotein Cholesterol Measurement; Mathematical Ability; Mean Platelet Volume; Neu…
cg19093205	-	Age; Sex	-
cg17378359	KIAA1688	-	-
cg07381470	SSU72	Tissue	Serum Albumin Measurement
cg04620833	PRG3	Age	Eosinophil Count; Eosinophil Measurement; Eosinophil Percentage of Leukocytes; Hypertrophic Cardiomyopathy; Level of Proteoglycan 3 in Blood Serum; Pappalysin‐1 Measurement; Proteoglycan 3 Measurement; Triglyceride Measurement
cg12736206	ZC3H11A	Age; Age 4 vs Age 0; Alcohol Withdrawal Recovery; Gene Expression of Affymetrix ID: 2451693 (Gene Symbol: FMOD)	Alopecia; Ankyrin-2 Measurement; Balding Measurement; Body Height; Breast Carcinoma; Obsolete_red Blood Cell Distribution Width
cg01548777	ZBTB46	Age; Clear Cell Renal Carcinoma; Gestational Age; Inflammatory Bowel Disease; Smoking; Tissue	Age at First Sexual Intercourse Measurement; Age at Menarche; Agents Acting on the Renin-Angiotensin System Use Measurement; Asthma; Birth Weight; Body Height; Body Mass Index; C-Reactive Protein Measurement; Calcium Channel Blocker Use Measurement; Creatinine Measurement; Diet Measurement; Eczema; Educational Attainment; Erythrocyte Count; Glomerular Filtration Rate; IGF-1 Measurement; Insomnia;…
cg11007362	-	Age; Tissue	-
cg17873456	-	Age; Tissue	-
cg21757633	SAPS2	Age; Alcohol Withdrawal Recovery; Eosinophilia; Gestational Age; Incident Type 2 Diabetes; Primary Sjogrens Syndrome; Tissue	-
cg02413326	B3GALT5	Age	Acute Myeloid Leukemia; Asthma; COVID-19
cg01928820	PTCRA	Age; Smoking; Tissue	Mean Platelet Volume; Mediator of RNA Polymerase II Transcription Subunit 1 Measurement; Smoking Initiation; Testosterone Measurement; Triglyceride Measurement
cg26677602	GPA33	Maternal Underweight; Rheumatoid Arthritis	Blood Protein Measurement; Body Height; Churg-Strauss Syndrome; Leukocyte Count; Prostate Carcinoma
cg27207500	ANKLE2	Age; Rheumatoid Arthritis	Body Height; Body Mass Index; Lymphocyte Count; Mean Corpuscular Hemoglobin
cg22333471	-	Tissue	-
cg10183150	C4orf3	Age; Age 4 vs Age 0; Sex; Tissue	-
cg19782271	STK10	Age; Gestational Age; Sex; Smoking; Tissue	3-Hydroxy-1-Methylpropylmercapturic Acid Measurement; Body Height; Colorectal Cancer; Heel Bone Mineral Density; Metabolite Measurement; Neurofibrillary Tangles Measurement; Obsolete_red Blood Cell Distribution Width; Particulate Matter Air Pollution Measurement; Sexual Dimorphism Measurement
cg00947478	-	Atopy; Maternal Plasma Folate; Tissue	-
cg06475223	LAMA3	Age; Eosinophilia; Tissue	Body Height; Body Mass Index; Leukocyte Count; Ovarian Serous Carcinoma; Reticulocyte Count
cg27304020	-	Age; Tissue	-
cg16584290	EXOC3	Age; Tissue	Central Corneal Thickness; Corneal Resistance Factor; Erythrocyte Count; Hematocrit; Hemoglobin Measurement; Hypospadias; Red Blood Cell Density Measurement
cg19187145	SECISBP2L	Age; Tissue	Alcohol Consumption Measurement; Calcium Measurement; Diastolic Blood Pressure; Diet Measurement; Low Density Lipoprotein Cholesterol Measurement; Lung Adenocarcinoma; Lung Carcinoma; PHF-Tau Measurement; Total Cholesterol Measurement
cg23690528	SGCE	Age; Pancreatic Ductal Adenocarcinoma; Tissue	Breast Carcinoma; Insomnia; Neurofibrillary Tangles Measurement; Schizophrenia
cg09834049	CDH24	Age; Atopy; Clear Cell Renal Carcinoma; Gestational Age; Incident COPD; Incident Type 2 Diabetes; Infant Sex; Prevalent Type 2 Diabetes (Self-Report); Primary Sjogrens Syndrome; Tissue	Obsolete_red Blood Cell Distribution Width
cg09092280	-	Age; Atopy; Fetal vs Adult Liver; Gestational Age; Primary Sjogrens Syndrome; Tissue	-
cg07999415	NUMA1	Age; Atopy; HIV Infection; Tissue	Blood Protein Measurement; Body Height; Calcium Measurement; Influenza a (H1N1); Interleukin-18-Binding Protein Measurement; Mean Platelet Volume; Serum Non-Albumin Protein Measurement; Urinary Albumin to Creatinine Ratio
cg17542333	MRVI1	Age; Clear Cell Renal Carcinoma; Sex; Tissue	-
cg05994997	-	Age	-
cg21892522	LOC401052	Age; HIV Infection; Schizophrenia	-
cg16248554	GLI2	Maternal Overweight/Obesity; Tissue	Acne; Appendicular Lean Mass; Balding Measurement; Bilirubin Measurement; BMI-Adjusted Waist Circumference; Body Height; Body Surface Area; Bone Density; Breast Carcinoma; Diastolic Blood Pressure; Pyruvate Measurement; Sexual Dimorphism Measurement; Type 2 Diabetes Mellitus; Urate Measurement
cg25461508	RGS14	Age; HIV Infection; Pancreatic Ductal Adenocarcinoma; Rheumatoid Arthritis; Tissue	Allergic Disease; Blood Phosphate Measurement; Blood Urea Nitrogen Measurement; BMI-Adjusted Waist Circumference; Body Height; Calcium Measurement; Chronic Kidney Disease; Creatinine Measurement; Crohn's Disease; Cystatin C Measurement; Eczema; Eosinophil Count; Eosinophil Percentage of Leukocytes; Erythrocyte Count; Fibroblast Growth Factor 23 Measurement; Glomerular Filtration Rate; Hematocrit;…
cg01562995	WDR60	Age	-
cg22791948	-	Age; Gestational Age; Tissue	-
cg09356750	DPP9	Age	Age-Related Macular Degeneration; Appendicular Lean Mass; Body Height; COVID-19; COVID-19 Symptoms Measurement; Idiopathic Pulmonary Fibrosis; Interstitial Lung Disease; Osteoarthritis; Protein Measurement; Respiratory Failure
cg02280859	NADK	Age; Rheumatoid Arthritis; Tissue	Body Mass Index; Body Weight; Electrocardiography; Insomnia Measurement; NAD Kinase Measurement; Pulse Pressure Measurement; Reticulocyte Count; Reticulocyte Measurement; Systolic Blood Pressure; Vital Capacity
cg00872270	ZNF213	Age; HIV Infection	Acute Myeloid Leukemia; Body Height; Glomerular Filtration Rate
cg16655795	-	Incident COPD; Incident Ischemic Heart Disease; Incident Type 2 Diabetes; Prevalent Chronic Pain (Self-Report); Prevalent Type 2 Diabetes (Self-Report); Serum High-Density Lipoprotein Cholesterol; Sex; Tissue	-
cg02884024	C20orf177	Tissue	-
cg02386353	-	Age; Tissue	-
cg25722945	-	Clear Cell Renal Carcinoma	-
cg17679427	CREM	Age; Gestational Age; Prevalent COPD (Self-Report); Primary Sjogrens Syndrome; Tissue	Ankylosing Spondylitis; Crohn's Disease; Eosinophil Count; Inflammatory Bowel Disease; Psoriasis; Sclerosing Cholangitis; Ulcerative Colitis
cg13978767	PNPLA6	Age	Resistin Measurement
cg26073542	OSBPL5	Age; Birthweight; Gestational Age; Maternal Smoking in Pregnancy; Sex; Tissue	Alcohol Consumption Measurement; Bilirubin Measurement; Body Height; Body Surface Area; Childhood Trauma Measurement; Lower Face Morphology Measurement; Sex Hormone-Binding Globulin Measurement
cg10378819	MRGPRX3	Age; Maternal Overweight/Obesity	Leukocyte Count; Neutrophil Count; Obsolete Aging; Serum Amyloid a-1 Protein Measurement
cg13731761	C11orf21	Age; Fetal vs Adult Liver; Gene Expression of Affymetrix ID: 3317253 (Gene Symbol: TSPAN32); Gestational Age; Tissue	Anti-Citrullinated Protein Antibody Seropositivity; Basophil Count; Basophil Measurement; Basophil Percentage of Leukocytes; Chronic Lymphocytic Leukemia; Eczema; Eosinophil Count; Erythrocyte Count; Leukocyte Count; Lower Face Morphology Measurement; Mean Corpuscular Hemoglobin; Mean Corpuscular Hemoglobin Concentration; Mean Corpuscular Volume; Monocyte Count; Protein Measurement; Pursuit Maint…
cg22043652	TOLLIP	Age; Rheumatoid Arthritis	Idiopathic Pulmonary Fibrosis
cg17479280	MEF2D	Age; Gestational Age; Nitrogen Dioxide Exposure; Smoking; Tissue	4; Antimigraine Preparation Use Measurement; Aspartate Aminotransferase Measurement; Blood Protein Measurement; BMI-Adjusted Waist Circumference; BMI-Adjusted Waist-Hip Ratio; Body Height; Body Mass Index; Brain Measurement; Diastolic Blood Pressure; Disks Large Homolog 3 Measurement; Electrocardiography; Eotaxin Measurement; Headache; Interstitial Collagenase Measurement; Leukocyte Count; Mathem…
cg25406166	-	Tissue	-
cg26957471	ANKRD11	Age; Chronic Kidney Disease; Incident COPD; Smoking; Tissue	Alcohol Consumption Measurement; Asthma; BMI-Adjusted Hip Circumference; BMI-Adjusted Waist Circumference; Body Height; Body Surface Area; Bone Density; Cancer; Creatinine Measurement; Cutaneous Melanoma; Cystatin C Measurement; Eosinophil Count; Erythrocyte Count; FEV/FEC Ratio; Glomerular Filtration Rate; Hair Color; Hair Colour Measurement; Hemoglobin Measurement; Keratinocyte Carcinoma; Lymph…
cg25919221	CA6	Age; Age 4 vs Age 0; Gestational Age; HIV Infection; Incident COPD; M33957_1-Heptadecanoylglycerophosphocholine; MPL Protein Levels (SeqId = 3473-78); Smoking; Tissue	Blood Protein Measurement; Carbonic Anhydrase 6 Measurement; COVID-19; DNA Methylation; Neurofibrillary Tangles Measurement; Protein Measurement
cg02492143	-	Age; Gestational Age; Tissue	-
cg14875449	PXK	Age; HIV Infection	Aspartate Aminotransferase Measurement; Body Mass Index; Cortical Thickness; Educational Attainment; Erythrocyte Count; Glomerular Filtration Rate; Heel Bone Mineral Density; Hematocrit; Hemoglobin Measurement; Low Density Lipoprotein Cholesterol Measurement; Non-High Density Lipoprotein Cholesterol Measurement; Platelet Count; Platelet Crit; Protein Measurement; Red Blood Cell Density Measuremen…
cg15621740	EIF2C1	Rheumatoid Arthritis; Tissue	-
cg13662778	FGG	Age; Fetal vs Adult Liver; Sex; Tissue	Abnormal Thrombosis; Cardioembolic Stroke; D Dimer Measurement; Deep Vein Thrombosis; Factor VII Measurement; Factor VIII Measurement; Factor XI Measurement; Fibrinogen Measurement; Glycine Measurement; Ischemic Stroke; Mitochondrial DNA Measurement; Partial Thromboplastin Time; Plasminogen Activator Inhibitor 1 Measurement; Prothrombin Time Measurement; Pulmonary Embolism; Stroke; Tissue Plasmin…
cg07204747	FCHSD1	Tissue	Body Height; Educational Attainment
cg13090671	HCP5	Age	Age at Diagnosis; AIDS; Angina Pectoris; Anilide Use Measurement; Apolipoprotein B Measurement; Appendicular Lean Mass; Autism Spectrum Disorder; Basophil Count; Blood Protein Measurement; BMI-Adjusted Hip Circumference; BMI-Adjusted Waist Circumference; BMI-Adjusted Waist-Hip Ratio; Body Height; Carpal Tunnel Syndrome; Cholesterol:total Lipids Ratio; Cholesteryl Ester Measurement; Cholesteryl Es…
cg12142501	MIR596	Tissue	-
cg00811020	NAA30	Sex; Tissue	Adolescent Idiopathic Scoliosis; Basophil Count; Basophil Percentage of Leukocytes; Body Height; Gait Measurement; Protein Measurement
cg07863994	TYMP	Age	2'-Deoxyuridine Measurement; 5-Methyluridine (Ribothymidine) Measurement; Erythrocyte Count; Hemoglobin Measurement; Mean Corpuscular Hemoglobin; Mean Corpuscular Hemoglobin Concentration; Mean Corpuscular Volume; Mean Reticulocyte Volume; Obsolete_red Blood Cell Distribution Width
cg26364947	TMEM132D	Age; Tissue	Acute Myeloid Leukemia; Blood Protein Measurement; Cognitive Decline Measurement; PHF-Tau Measurement; Pulmonary Embolism; Pyruvate Measurement; Sleep Measurement; Transmembrane Protein 132b Measurement; Transmembrane Protein 132d Measurement; Triglyceride Measurement
cg13893555	FBXO10	Eosinophilia; Gestational Age; Tissue	-
cg26990835	MVP	Gestational Age	BMI-Adjusted Waist Circumference; Body Height; Body Mass Index; Mean Platelet Volume; Protein Measurement
cg19099049	SEMA6D	Age; Tissue	Adolescent Idiopathic Scoliosis; Age at Diagnosis; Age at First Sexual Intercourse Measurement; Age at Menarche; Alcohol Consumption Measurement; Alcohol Use Disorder Measurement; Alzheimer Disease; Anorexia Nervosa; Antisocial Behaviour Measurement; Attention Deficit Hyperactivity Disorder; Autism Spectrum Disorder; Biological Sex; Blood Protein Measurement; Body Height; Body Mass Index; Body We…
cg08824373	-	Age; Tissue	-
cg14179433	DPP8	Age	Attention Deficit Hyperactivity Disorder; Autism Spectrum Disorder; Basophil Percentage of Leukocytes; Blood Protein Measurement; Cognitive Function Measurement; Educational Attainment; Erythrocyte Count; Glomerular Filtration Rate; Granulocyte Percentage of Myeloid White Cells; Heel Bone Mineral Density; Immunoglobulin Superfamily DCC Subclass Member 4 Measurement; Intelligence; Mean Corpuscular…
cg18471664	-	Gene Expression of Affymetrix ID: 2608725 (Gene Symbol: BHLHE40); Gestational Age; Incident COPD; Prevalent COPD (Self-Report); Primary Sjogrens Syndrome; Tissue	-
cg21074413	GPR133	Gestational Age	-
cg02138264	STC2	Tissue	Appendicular Lean Mass; Birth Weight; Blood Protein Measurement; BMI-Adjusted Hip Circumference; BMI-Adjusted Waist Circumference; BMI-Adjusted Waist-Hip Ratio; Body Height; Sex Hormone-Binding Globulin Measurement; Waist-Hip Ratio
cg13468418	-	Age; Tissue	-
cg14047548	SURF6	Age	a Disintegrin and Metalloproteinase with Thrombospondin Motifs 13 Measurement; Alkaline Phosphatase Measurement; Lymphocyte Count; Venous Thromboembolism
cg00657095	PPARD	Age; Age 4 vs Age 0; Tissue	Alkaline Phosphatase Measurement; Apolipoprotein a 1 Measurement; Appendicular Lean Mass; BMI-Adjusted Hip Circumference; BMI-Adjusted Waist Circumference; BMI-Adjusted Waist-Hip Ratio; Body Height; Body Mass Index; Choline Measurement; Educational Attainment; Heel Bone Mineral Density; Linoleic Acid Measurement; Lipid Measurement; Lipoprotein Measurement; Low Density Lipoprotein Cholesterol Meas…
cg27001250	PTPRS	Age; Tissue	DNA Methylation; Educational Attainment; Insomnia; Mitochondrial DNA Measurement; Neurofibrillary Tangles Measurement; Protein Measurement; Thyroid Stimulating Hormone Measurement
cg16282361	ADARB2	Age; Clear Cell Renal Carcinoma; Gestational Age; Tissue	Acute Myeloid Leukemia; Age at Menarche; Age-Related Hearing Impairment; BMI-Adjusted Waist Circumference; Body Height; Creatinine Measurement; Cystatin C Measurement; Diffuse Plaque Measurement; Glomerular Filtration Rate; Neurofibrillary Tangles Measurement; PHF-Tau Measurement; Puberty Onset Measurement; Reduced Glutathione Measurement; Smoking Status Measurement; Systolic Blood Pressure; Type…
cg13990743	-	Age; Clear Cell Renal Carcinoma; Tissue	-
cg20529070	L3MBTL	Age; Tissue	-
cg15390816	NCOR2	Age; Tissue	Alcohol Consumption Measurement; Apolipoprotein a 1 Measurement; Appendicular Lean Mass; Aspartate Aminotransferase Measurement; Atrial Fibrillation; Balding Measurement; BMI-Adjusted Hip Circumference; BMI-Adjusted Waist Circumference; Body Height; Body Mass Index; Body Surface Area; Cardioembolic Stroke; Cholesterol:total Lipids Ratio; Cholesteryl Ester Measurement; Cholesteryl Esters to Total …
cg04436255	MT1A	Schizophrenia; Tissue	High Density Lipoprotein Cholesterol Measurement; Low Density Lipoprotein Cholesterol Measurement; Sexual Dimorphism Measurement
cg00024516	-	Age; Clear Cell Renal Carcinoma; Eosinophilia; Tissue	-
cg08842907	BSCL2	Age; Tissue	Educational Attainment; Protein Measurement; Smoking Initiation; Smoking Status Measurement
cg19762644	PIK3C3	Age	Asthma; Body Height; Body Mass Index; Comparative Body Size at Age 10; Self-Reported
cg23840340	TRAF3IP1	Age; Rheumatoid Arthritis; Tissue	Abnormality of Refraction; Anthropometric Measurement; Chronotype Measurement; Circadian Rhythm; Cup-to-Disc Ratio Measurement; Eye Measurement; FEV/FEC Ratio; Insomnia; Insomnia Measurement; Intraocular Pressure Measurement
cg27555036	SLC7A5	Age; Gestational Age; Tissue	Basophil Count; Body Height; Body Mass Index; Body Weights and Measures; Childhood Onset Asthma; Chronic Central Serous Retinopathy; Eosinophil Count; Erythrocyte Measurement; Fetal Genotype Effect Measurement; Hair Colour Measurement; Hematocrit; Hemoglobin Measurement; Insomnia; Kynurenine Measurement; Mean Corpuscular Hemoglobin; Mean Corpuscular Hemoglobin Concentration; Mean Corpuscular Volu…
cg27181554	SEPX1	Age; Maternal Smoking During Pregnancy; Rheumatoid Arthritis; Sex; Tissue	-
cg24753148	APLP2	Age; Tissue	Amyloid-Like Protein 2 Measurement; Blood Protein Measurement
cg25855001	RAP1GAP2	Age; Pancreatic Ductal Adenocarcinoma; Tissue	Balding Measurement; Basophil Count; Body Height; Bone Density; Complement Factor H-Related Protein 3 Measurement; COVID-19; Eosinophil Count; Ischemic Stroke; Leukocyte Count; Lymphocyte Count; Lymphocyte Percentage of Leukocytes; Monocyte Count; Neurofibrillary Tangles Measurement; Neutrophil Percentage of Leukocytes; Neutrophil-to-Lymphocyte Ratio; Peptic Ulcer; Platelet-to-Lymphocyte Ratio; R…
cg15617155	-	Age; Clear Cell Renal Carcinoma; Pancreatic Ductal Adenocarcinoma; Tissue	-
cg14032465	-	Age; Sex; Tissue	-
cg27358097	GALNTL4	Age; Rheumatoid Arthritis; Tissue	-
cg03466237	TOLLIP	Age; Tissue	Idiopathic Pulmonary Fibrosis
cg17855783	DNAJC16	Tissue	4-Guanidinobutanoate Measurement; Argininate Measurement; Chronotype Measurement; Creatinine Measurement; Cystatin C Measurement; Glomerular Filtration Rate; Hematocrit; Low Density Lipoprotein Cholesterol Measurement; Metabolite Measurement; Non-Alcoholic Pancreatitis; Serum Gamma-Glutamyl Transferase Measurement; Serum Metabolite Measurement; Sleep Measurement; Total Cholesterol Measurement; Ur…
cg22565033	MXI1	Age; Rheumatoid Arthritis; Tissue	Bipolar Disorder; Birth Weight; Body Height; Cardiovascular Disease; Creatinine Measurement; Cup-to-Disc Ratio Measurement; Diastolic Blood Pressure; Glomerular Filtration Rate; Hemoglobin Measurement; Leukocyte Count; Mean Corpuscular Hemoglobin; Mean Corpuscular Hemoglobin Concentration; Monocyte Count; Monocyte Measurement; Myeloid White Cell Count; Neutrophil Count; Platelet Count; Serum Gamm…
cg15090877	P4HB	Age; Gestational Age; Incident COPD; LDL Cholesterol; Sex; Smoking; Tissue	Protein Measurement
cg06446668	FAM155A	Age; Clear Cell Renal Carcinoma; HIV Infection; Tissue	-
cg17733447	SP6	Age; Sex; Smoking; Tissue	Birth Weight; BMI-Adjusted Hip Circumference; Body Height; Creatinine Measurement; Hair Color; Hair Colour Measurement; Prostate Carcinoma; Pulmonary Embolism
cg07672449	RNASEK	Rheumatoid Arthritis	-
cg16707405	CDO1	Clear Cell Renal Carcinoma; Pancreatic Ductal Adenocarcinoma; Tissue	Acute Myeloid Leukemia; Adolescent Idiopathic Scoliosis; Alkaline Phosphatase Measurement; Central Corneal Thickness; Corneal Resistance Factor; Intraocular Pressure Measurement
cg12537003	RAP1GAP2	Age; Alcohol Consumption per Day; Gestational Age; Pancreatic Ductal Adenocarcinoma; Smoking; Tissue; Waist Circumference-to-Height	Balding Measurement; Basophil Count; Body Height; Bone Density; Complement Factor H-Related Protein 3 Measurement; COVID-19; Eosinophil Count; Ischemic Stroke; Leukocyte Count; Lymphocyte Count; Lymphocyte Percentage of Leukocytes; Monocyte Count; Neurofibrillary Tangles Measurement; Neutrophil Percentage of Leukocytes; Neutrophil-to-Lymphocyte Ratio; Peptic Ulcer; Platelet-to-Lymphocyte Ratio; R…
cg27019245	MICB	Age; Rheumatoid Arthritis	Alcohol Dependence; Alcohol Use Disorder Measurement; Anti-Tetanus Toxoid IgG Measurement; Asthma; Atopic Asthma; Atopic Eczema; Autism Spectrum Disorder; Blood Protein Measurement; BMI-Adjusted Hip Circumference; BMI-Adjusted Waist Circumference; BMI-Adjusted Waist-Hip Ratio; Body Height; Cervical Carcinoma; Childhood Onset Asthma; Clostridium Difficile Infection; COVID-19; Depressive Symptom Me…
cg25320328	GFI1	Age; Fetal vs Adult Liver; Fractional Exhaled Nitric Oxide (FeNO); Gestational Age; Incident COPD; Tissue	Anti-Citrullinated Protein Antibody Seropositivity; Arachidonate 15-Lipoxygenase B Measurement; Blood Protein Measurement; Body Height; Eosinophil Measurement; Leukocyte Count; Low Density Lipoprotein Cholesterol Measurement; Lymphocyte Percentage of Leukocytes; Monocyte Count; Monocyte Percentage of Leukocytes; Multiple Sclerosis; Non-High Density Lipoprotein Cholesterol Measurement; Obsolete_re…
cg04588138	-	Age; Clear Cell Renal Carcinoma; Inflammatory Bowel Disease; Tissue	-
cg10174387	NUP93	Age; Tissue	Alcohol Consumption Measurement; Apolipoprotein a 1 Measurement; Apolipoprotein B Measurement; Cholesterol in Large HDL Measurement ; Cholesterol in Very Large HDL Measurement ; Cholesterol to Total Lipids in Large HDL Percentage ; Cholesterol to Total Lipids in Large LDL Percentage ; Cholesterol:total Lipids Ratio; Cholesteryl Ester Measurement; Cholesteryl Esters to Total Lipids in Large HDL Pe…
cg18278184	SRGN	Rheumatoid Arthritis; Tissue	Acute Myeloid Leukemia; Amyloid Beta A4 Protein Measurement; Basophil Measurement; Blood Protein Measurement; Body Height; Eosinophil Count; Eosinophil Percentage of Leukocytes; HbA1c Measurement; Hemoglobin Measurement; Neutrophil Measurement; Protein Measurement
cg07985890	NEAT1	Age; Age*sex; Fetal vs Adult Liver; Gestational Age; HIV Infection; Maternal Smoking in Pregnancy; Prenatal Smoke Exposure; Rheumatoid Arthritis; Sex; Tissue	Acute Myeloid Leukemia; BMI-Adjusted Hip Circumference; Hemoglobin A1 Measurement; N6,N6-Dimethyllysine Measurement; Sex Hormone-Binding Globulin Measurement
cg12594244	LOXL1	Alcohol Consumption; Birthweight; Smoking; Tissue	Abnormality of Refraction; Angina Pectoris; Anthropometric Measurement; Antiglaucoma Preparations and Miotics Use Measurement; Aortic Measurement; Appendicular Lean Mass; BMI-Adjusted Hip Circumference; BMI-Adjusted Waist Circumference; BMI-Adjusted Waist-Hip Ratio; Body Fat Distribution; Body Height; Body Mass Index; Brain Volume Measurement; Carotid Artery Intima Media Thickness; Carpal Tunnel …
cg00507414	GNAI3	Age	Apolipoprotein B Measurement; Body Mass Index; Educational Attainment; Low Density Lipoprotein Cholesterol Measurement; Total Cholesterol Measurement
cg23948843	-	Age; Alzheimers Disease Braak Stage; Gestational Age; Hypertensive Disorders of Pregnancy; Sex; Tissue	-
cg04022063	TJP1	Age; Ageing; Maternal Underweight; Tissue	Body Height; Body Mass Index; Brain Measurement; Central Corneal Thickness; Corneal Resistance Factor; Corneal Topography; Cortical Surface Area Measurement; Heel Bone Mineral Density; PHF-Tau Measurement; Spleen Volume
cg06971773	TACR2	Age; Sex; Tissue	Aspartate Aminotransferase to Alanine Aminotransferase Ratio; HbA1c Measurement; Insomnia; Total Blood Protein Measurement
cg06784232	CSGALNACT1	Age; FTH1 Protein Levels (SeqId = 5934-1); FTL Protein Levels (SeqId = 15324-58); Gestational Age; HAMP Protein Levels (SeqId = 3504-58); Sex; Tissue	Acute Lymphoblastic Leukemia; Acute Myeloid Leukemia; Apolipoprotein a 1 Measurement; Appendicular Lean Mass; Atopic Eczema; Body Height; Cholesterol:total Lipids Ratio; Cholesteryl Ester Measurement; Cholesteryl Esters:total Lipids Ratio; Chylomicron Measurement; Diet Measurement; Educational Attainment; Eosinophil Measurement; Familial Hyperlipidemia; Fatty Acid Measurement; Free Cholesterol Me…
cg12697325	GAS7	Gestational Age; Sex; Tissue	Antiglaucoma Preparations and Miotics Use Measurement; Body Height; Central Corneal Thickness; Corneal Resistance Factor; Cortical Thickness; Cup-to-Disc Ratio Measurement; Educational Attainment; Fatty Acid Measurement; Glaucoma; Heel Bone Mineral Density; Intelligence; Intraocular Pressure Measurement; Nasopharyngeal Neoplasm; Open-Angle Glaucoma; PHF-Tau Measurement; QRS Duration; QRS-T Angle;…
cg20936475	MANF	Age; Schizophrenia	-
cg08142684	TCP1	Age; HIV Infection; Rheumatoid Arthritis	Lipoprotein a Measurement
cg22729335	TIMM13	Crohn's Disease	-
cg12047944	SPNS3	Atopy; Eosinophilia; Nitrogen Dioxide Exposure; Tissue	Blood Protein Measurement; BMI-Adjusted Waist-Hip Ratio; Cortical Thickness; Eosinophil Measurement; Neutrophil Measurement; PHF-Tau Measurement; Protein Measurement
cg25471413	UBR5	Age	Cognitive Decline Measurement; Disease Progression Measurement; Erythrocyte Count; Insomnia; Insomnia Measurement; Lymphocyte Percentage of Leukocytes; Mathematical Ability; Mean Corpuscular Hemoglobin; Mean Corpuscular Hemoglobin Concentration; Mean Corpuscular Volume; QRS Duration; Red Blood Cell Density Measurement
cg06103029	-	Age; Rheumatoid Arthritis	-
cg09257456	MS4A12	Age; Ageing; Rheumatoid Arthritis; Sex; Tissue	Blood Protein Measurement; Lymphocyte Count
cg03431155	CUX1	Attention Deficit Hyperactivity Disorder; Rheumatoid Arthritis	Age at Onset; Alcohol Consumption Measurement; Antisocial Behaviour Measurement; Attention Deficit Hyperactivity Disorder; Balding Measurement; Basal Cell Carcinoma; Blood Phosphate Measurement; BMI-Adjusted Waist-Hip Ratio; Body Height; Brain Measurement; Breast Carcinoma; C-Reactive Protein Measurement; C-X-C Motif Chemokine 11 Measurement; Chronotype Measurement; Cortical Surface Area Measurem…
cg05618183	FUS	Age; Gestational Age; Tissue	-
cg17859448	S1PR1	Age; Fetal vs Adult Liver; Sex; Tissue	Alkaline Phosphatase Measurement; Basophil Count; Body Height; Brain Measurement; Cortical Surface Area Measurement; Eosinophil Count; Eosinophil Percentage of Granulocytes; Eosinophil Percentage of Leukocytes; Lymphocyte Count; Lymphocyte Percentage of Leukocytes; Monocyte Percentage of Leukocytes; Neutrophil Percentage of Granulocytes; Neutrophil Percentage of Leukocytes; Neutrophil-to-Lymphocy…
cg13452961	-	Age*sex; Clear Cell Renal Carcinoma; Rheumatoid Arthritis; Tissue	-
cg08506306	MBD3	Age	-
cg04863713	ADAMTSL4	Gestational Age; Tissue	Apolipoprotein a 1 Measurement; Appendicular Lean Mass; Asthma; Autism Spectrum Disorder; Body Height; Brain Measurement; Cervical Artery Dissection; Coronary Artery Disease; Cortical Surface Area Measurement; Cortical Thickness; Creatinine Measurement; Glomerular Filtration Rate; Headache; Hematocrit; Mean Corpuscular Volume; Migraine Disorder; Multisite Chronic Pain; Myeloid White Cell Count; O…
cg08426047	ZSCAN2	Schizophrenia	Anorexia Nervosa; Aspartate Aminotransferase Measurement; Attention Deficit Hyperactivity Disorder; Autism Spectrum Disorder; Bipolar Disorder; Bipolar I Disorder; BMI-Adjusted Hip Circumference; BMI-Adjusted Waist Circumference; Body Height; Diastolic Blood Pressure; Intelligence; Obsessive-Compulsive Disorder; Physical Activity Measurement; Schizophrenia; Self Reported Educational Attainment; S…
cg02108620	ULK4	Age; Early Preterm Birth (<28 Weeks); Gestational Age; Primary Sjogrens Syndrome; Sex; Tissue; Very Early Preterm Birth (<28 Weeks)	Abnormality of Refraction; Alcohol Consumption Measurement; Alcohol Drinking; Alzheimer Disease; Aortic Measurement; Ascending Aortic Diameter; Balding Measurement; Body Height; Body Mass Index; Body Surface Area; Body Weight; Breast Milk Measurement; Chronic Lymphocytic Leukemia; Descending Aortic Diameter; Diastolic Blood Pressure; Erythrocyte Count; FEV/FEC Ratio; Gut Microbiome Measurement; H…
cg10375964	-	Age; Fractional Exhaled Nitric Oxide (FeNO); Gestational Age; Maternal Overweight/Obesity; Tissue	-
cg13579295	ANAPC2	Age; Tissue	Balding Measurement; BMI-Adjusted Waist Circumference; BMI-Adjusted Waist-Hip Ratio; Body Height; Eosinophil Percentage of Leukocytes; Glomerular Filtration Rate
cg21997130	TBCD	Age	Body Height; Bone Mineral Accretion Measurement; Glucose-Dependent Insulinotropic Peptide Measurement; Hair Color; Hair Colour Measurement; HbA1c Measurement; Mean Platelet Volume; Response to Corticosteroid
cg19839956	-	Age	-
cg18040892	SMARCA4	Age; HIV Infection	Abnormal Circulating Lipid Concentration; Agents Acting on the Renin-Angiotensin System Use Measurement; Alcohol Consumption Measurement; Alcohol Drinking; Angina Pectoris; Antihyperlipidemic Drug Use Measurement; Antithrombotic Agent Use Measurement; Apolipoprotein B Measurement; Aspirin Use Measurement; Body Height; C-Reactive Protein Measurement; Cardiovascular Disease; Carotid Atherosclerosis…
cg09804649	-	Fetal vs Adult Liver; Tissue	-
cg14254853	PUM1	-	BMI-Adjusted Hip Circumference; Body Height; Sex Hormone-Binding Globulin Measurement; Sleep Duration
cg06821993	CSMD3	Age; Tissue	Adolescent Idiopathic Scoliosis; Alcohol Consumption Measurement; Alcohol Use Disorder Measurement; Insomnia; Insomnia Measurement; Joint Damage Measurement; Mathematical Ability; Neurofibrillary Tangles Measurement; Response to TNF Antagonist; Smoking Cessation; Smoking Initiation; Taste Liking Measurement; Testosterone Measurement
cg14552772	ARFRP1	Age	Basophil Count; Basophil Percentage of Leukocytes; Forced Expiratory Volume; Glomerular Filtration Rate; Leukocyte Count; Myeloid White Cell Count; Neutrophil Count; Platelet Count; Prostate Carcinoma; Smoking Initiation; Tumor Necrosis Factor Receptor Superfamily Member 6b Measurement; Type 2 Diabetes Mellitus
cg15357078	WDR86	Age	Abnormality of Refraction; Educational Attainment; Heel Bone Mineral Density; Protein Measurement; Smoking Initiation
cg14382976	ASZ1	Age; Atopy; Infant Sex; Sex; Tissue	Barrett's Esophagus; BMI-Adjusted Waist-Hip Ratio; Coronary Artery Disease; Esophageal Adenocarcinoma; Sex Interaction Measurement; Triglyceride Measurement; Waist-Hip Ratio
cg05850338	-	Age; M32388_dodecanedioate; Prevalent Type 2 Diabetes (Self-Report); Tissue	-
cg05200313	SLC24A4	Age; Gestational Age; Incident COPD; M00054_tryptophan; Prevalent COPD (Self-Report); Schizophrenia; Tissue	Alzheimer Disease; Body Height; COVID-19; Cutaneous Melanoma; Educational Attainment; Eye Color; Eye Measurement; Family History of Alzheimer’s Disease; Glucose-Dependent Insulinotropic Peptide Measurement; Gut Microbiome Measurement; Hair Color; Hair Colour Measurement; Hair Morphology Measurement; IGF-1 Measurement; Late-Onset Alzheimers Disease; Platelet Component Distribution Width; Polygenic…
cg00359590	CLU	Age; Fetal vs Adult Liver; Gestational Age; Tissue	Abnormality of Refraction; Age at Onset; Alzheimer Disease; Educational Attainment; Family History of Alzheimer’s Disease; Fasting Blood Insulin Measurement; Late-Onset Alzheimers Disease; Myopia; Peptic Ulcer Disease; Polygenic Risk Score; Refractive Error; Smoking Initiation
cg22538110	PTPRG	-	Age at Menarche; Age at Onset; Alzheimer Disease; Aspartate Aminotransferase Measurement; BMI-Adjusted Waist Circumference; BMI-Adjusted Waist-Hip Ratio; Body Fat Percentage; Body Height; Body Mass Index; Body Surface Area; Body Weight; Bone Density; Brain Measurement; Depressive Symptom Measurement; Diffuse Plaque Measurement; Free Androgen Index; High Density Lipoprotein Cholesterol Measurement…
cg11542224	TOX	-	Abnormality of Refraction; Adolescent Idiopathic Scoliosis; Age at Onset; Alcohol Consumption Measurement; Antisocial Behaviour Measurement; Attention Deficit Hyperactivity Disorder; Axial Length Measurement; Blood Protein Measurement; Body Height; Body Mass Index; Chronotype Measurement; Colorectal Cancer; Depressive Symptom Measurement; Educational Attainment; Eye Disease; Facial Morphology Mea…
cg17672850	-	Age; Sex; Tissue	-
cg18803104	-	Age; Clear Cell Renal Carcinoma; Pancreatic Ductal Adenocarcinoma; Tissue	-
cg12465518	SCARNA20	HIV Infection	-
cg02291855	FBXL19	Age; Rheumatoid Arthritis	3beta,7alpha-Dihydroxy-5-Cholestenoate Measurement; Diastolic Blood Pressure; Graves Disease; Heel Bone Mineral Density; Mean Corpuscular Volume; Neuroimaging Measurement; Psoriasis; Serum Gamma-Glutamyl Transferase Measurement; Suicidal Ideation; Suicide Behaviour; Total Blood Protein Measurement; Vitamin D Measurement
cg10924085	INPP5A	Age; Ulcerative Colitis	Body Height; Body Mass Index; Bone Density; Brain Age Measurement; Cardiovascular Disease; Cortical Surface Area Measurement; Diastolic Blood Pressure; Erythrocyte Count; Heel Bone Mineral Density; Hematocrit; Hypertension; Insomnia; Mean Arterial Pressure; Migraine Disorder; Pulse Pressure Measurement; Sclerosing Cholangitis; Sleep Duration; Systolic Blood Pressure; Triglyceride Measurement; Ura…
cg19063564	ZNF43	Age; HIV Infection; Rheumatoid Arthritis	Type 2 Diabetes Mellitus
cg17715222	-	Age; Rheumatoid Arthritis; Tissue	-
cg01582937	SORBS3	Age; Gestational Age; Tissue	Diastolic Blood Pressure
cg19937056	KCNMB2	Age; Gestational Age; Incident COPD; Tissue	Adolescent Idiopathic Scoliosis; Arabitol Measurement; Body Height; Body Mass Index; Educational Attainment; Insomnia; Malate Measurement; Protein Measurement; Smoking Initiation
cg05135521	RBMS1	Age; Alcohol Consumption; Cancer Treatment: Alkylating Agents; Cancer Treatment: Chest-RT; Cancer Treatment: Pelvis-RT; Classic; EDAR Protein Levels (SeqId = 2977-7); FEV1; GP1BA Protein Levels (SeqId = 4990-87); Incident COPD; MPL Protein Levels (SeqId = 3473-78); Smoking; Tissue; TREML2 Protein Levels (SeqId = 5736-1)	Abnormality of Refraction; Age at First Sexual Intercourse Measurement; BMI-Adjusted Hip Circumference; BMI-Adjusted Waist Circumference; Body Height; Body Mass Index; Brain Measurement; Cancer; Chronic Obstructive Pulmonary Disease; Cognitive Function Measurement; Comparative Body Size at Age 10; Educational Attainment; Forced Expiratory Volume; Glomerular Filtration Rate; Glucose Measurement; H…
cg16894214	-	Age	-
cg00498024	B3GNT8	Age; Clear Cell Renal Carcinoma; Fetal vs Adult Liver; HIV Infection; Pancreatic Ductal Adenocarcinoma; Rheumatoid Arthritis; Tissue	Balding Measurement; Blood Protein Measurement; BMI-Adjusted Hip Circumference; BMI-Adjusted Waist Circumference; Body Height; n-Acetyllactosaminide Beta-1,3-N-Acetylglucosaminyltransferase 2 Measurement; UDP-GlcNAc:betaGal Beta-1,3-N-Acetylglucosaminyltransferase 8 Measurement
cg24494617	PEBP4	Age; Age 4 vs Age 0; Alcohol Consumption per Day; Infant Sex; Sex; Smoking; Tissue	Body Height; Bone Density; Educational Attainment; Free Cholesterol:total Lipids Ratio; Hair Color; Hair Colour Measurement; Heel Bone Mineral Density; Lymphocyte Count; Lymphocyte Percentage of Leukocytes; Protein Measurement; Self Reported Educational Attainment; Taste Liking Measurement; Triglycerides:total Lipids Ratio; Urate Measurement; Very Low Density Lipoprotein Cholesterol Measurement
cg08469083	-	Tissue	-
cg01179986	ZNF692	-	Erythrocyte Count; Lymphocyte Count; Mean Corpuscular Volume; Monocyte Count; Monocyte Percentage of Leukocytes; Neutrophil Percentage of Leukocytes; Pathological Myopia; Platelet Count; Platelet Crit; Red Blood Cell Density Measurement; Systolic Blood Pressure; Uterine Fibroid; Uterine Leiomyoma
cg18614735	ANK1	Age; Tissue	Apolipoprotein B Measurement; Bilirubin Measurement; Birth Weight; Body Height; Diabetes Mellitus; Drugs Used in Diabetes Use Measurement; Educational Attainment; Erythrocyte Count; Granulocyte Percentage of Myeloid White Cells; HbA1c Measurement; Hemoglobin A1 Measurement; Hemoglobin Measurement; Hemolysis; Insulin Response Measurement; Internet Addiction Disorder; Iron Biomarker Measurement; Lo…
cg10370305	-	Age; Fetal vs Adult Liver; Tissue	-
cg02264082	-	Age; Clear Cell Renal Carcinoma; Pancreatic Ductal Adenocarcinoma; Tissue	-
cg17618595	FOXQ1	Age; Tissue	Body Height; Breast Carcinoma; Cutaneous Melanoma; Hair Colour Measurement; Heel Bone Mineral Density; Neurofibrillary Tangles Measurement; Nevus Count; Protein Measurement
cg05542646	-	Age; Gestational Age; Tissue	-
cg08291886	ARMC1	Age; Rheumatoid Arthritis	Educational Attainment; Self Reported Educational Attainment; Smoking Initiation
cg17950348	DNAJB6	Age; Gestational Age; Incident COPD; Incident Type 2 Diabetes; M00054_tryptophan; Tissue	Acute Myeloid Leukemia; Educational Attainment; Interleukin 1 Receptor Antagonist Measurement; JT Interval; Mean Corpuscular Hemoglobin; Mean Corpuscular Hemoglobin Concentration; Probable ATP-Dependent RNA Helicase DHX58 Measurement; Protein Measurement; Pyruvate Measurement
cg00418068	-	Age; Tissue	-
cg11770664	RASSF4	Age; Aging; Maternal Body Mass Index; Nitrogen Dioxide Exposure; Sex; Smoking; Tissue	Protein Measurement
cg03628820	GATA4	Age; Tissue	Agents Acting on the Renin-Angiotensin System Use Measurement; Alcohol Consumption Measurement; Alcohol Drinking; Alkaline Phosphatase Measurement; Apolipoprotein a 1 Measurement; Asthma; Atrial Fibrillation; BMI-Adjusted Waist Circumference; BMI-Adjusted Waist-Hip Ratio; Body Height; Body Mass Index; Body Weight; Brugada Syndrome; C-Reactive Protein Measurement; Calcium Channel Blocker Use Measu…
cg06731639	-	Age; Age 4 vs Age 0; Gestational Age; Tissue	-
cg10114555	MOV10	Age; Fetal vs Adult Liver; Gestational Age; Tissue	Alcohol Drinking; Aspartate Aminotransferase Measurement; BMI-Adjusted Hip Circumference; Body Height; Brain Connectivity Measurement; Brain Volume Measurement; Comparative Body Size at Age 10; Cortical Surface Area Measurement; Diastolic Blood Pressure; Diuretic Use Measurement; Educational Attainment; Hypertension; Mean Arterial Pressure; Platelet Count; Platelet Crit; Platelet Measurement; Sel…
cg13932473	DVL1	Clear Cell Renal Carcinoma; Tissue	Body Height; Breast Carcinoma; Colorectal Cancer; Estrogen-Receptor Negative Breast Cancer; Lung Adenocarcinoma; Lung Carcinoma; Ovarian Carcinoma; Ovarian Endometrioid Carcinoma; Ovarian Serous Carcinoma; Prostate Carcinoma; Squamous Cell Lung Carcinoma; Systolic Blood Pressure
cg02061224	-	-	-
cg24591182	PLCB3	Age	Abdominal:gluteofemoral Adipose Tissue Ratio Measurement; Alcohol Consumption Measurement; Apolipoprotein a 1 Measurement; Apolipoprotein B Measurement; BMI-Adjusted Waist-Hip Ratio; Cholesterol:total Lipids Ratio; Cholesteryl Ester Measurement; Cholesteryl Esters to Total Lipids in Large HDL Percentage ; Cholesteryl Esters:total Lipids Ratio; Chylomicron Measurement; Diastolic Blood Pressure; Eo…
cg17099569	-	Age; Ageing; Tissue	-
cg21799270	SEC24A	Age; Fetal vs Adult Liver; Incident COPD; Incident Lung Cancer; Smoking	Body Height
cg00196474	-	Age; Gestational Age; Sex; Tissue	-
cg00326161	-	Eosinophilia; Tissue	-
cg05106206	RBM15B	-	-
cg11809107	-	Age; Fetal vs Adult Liver; Tissue	-
cg13695877	QKI	Age; Rheumatoid Arthritis; Tissue	Abnormality of Refraction; BMI-Adjusted Hip Circumference; BMI-Adjusted Waist-Hip Ratio; Body Composition Measurement; Body Height; Body Mass Index; Body Weight; Cataract; Diastolic Blood Pressure; Erythrocyte Count; Free Androgen Index; Heel Bone Mineral Density; Hemoglobin Measurement; Insomnia; Insulin Measurement; Myocardial Infarction; Platelet Component Distribution Width; Reticulocyte Coun…
cg01125608	CEP72	Age; Sex	Barrett's Esophagus; Chronic Obstructive Pulmonary Disease; Cystic Fibrosis; Esophageal Adenocarcinoma; FEV/FEC Ratio; Forced Expiratory Volume; Gastroesophageal Reflux Disease; High Density Lipoprotein Cholesterol Measurement; Lung Disease Severity Measurement; Obsolete_red Blood Cell Distribution Width; Peptic Ulcer and Gastro-Oesophageal Reflux Disease (GORD) Drug Use Measurement; Peptic Ulcer…
cg05710032	-	Age; Alcohol Consumption; HIV Infection; Tissue	-
cg08365982	CAV3	Tissue	Breast Milk Measurement; Chronotype Measurement; Cysteine-Rich with EGF-Like Domain Protein 1 Measurement; Hepatic Fibrosis; Level of Phosphatidylcholine (15:0_18:2) in Blood Serum
cg09430705	-	Age; Incident Type 2 Diabetes; Prevalent Type 2 Diabetes (Self-Report); Sex	-
cg02068171	ABLIM1	Age; Fetal vs Adult Liver; Gestational Age; Tissue	Blood Protein Measurement; Coffee Consumption Measurement; COVID-19; Neuroimaging Measurement; PHF-Tau Measurement; Severe Acute Respiratory Syndrome
cg09471658	TNFRSF8	Tissue	Allergic Rhinitis; Asthma; Atopic Asthma; Basophil Count; Eczema; Eosinophil Count; Eosinophil Percentage of Granulocytes; Eosinophil Percentage of Leukocytes; Mosquito Bite Reaction Size Measurement; PHF-Tau Measurement
cg01274028	PC	Age; Tissue	Bipolar Disorder; Bipolar I Disorder; BMI-Adjusted Hip Circumference; BMI-Adjusted Waist Circumference; Body Height; Brain Measurement; Chronotype Measurement; Coffee Consumption Measurement; Cortical Surface Area Measurement; Educational Attainment; Forced Expiratory Volume; Insomnia; Neuroimaging Measurement; Peak Expiratory Flow; PHF-Tau Measurement; Risk-Taking Behaviour; Self Reported Educat…
cg24027320	TASP1	Sex; Tissue	Body Height; Chin Morphology Measurement; Chronic Obstructive Pulmonary Disease; FEV/FEC Ratio; Forced Expiratory Volume; Peak Expiratory Flow; Protein Measurement; Sphingomyelin Measurement
cg27175288	VWCE	-	-
cg08146977	-	Age; Tissue	-
cg22202401	CSNK1A1P	Age; Tissue	-
cg25363258	WDR45L	Age; Tissue	-
cg21063500	MOSPD3	Age; Gestational Age; Tissue	Apolipoprotein B Measurement; Cholesteryl Ester Measurement; Free Cholesterol Measurement; Intermediate Density Lipoprotein Measurement; Lipid Measurement; Low Density Lipoprotein Cholesterol Measurement; Mean Corpuscular Hemoglobin; Mean Corpuscular Volume; Mean Reticulocyte Volume; Phospholipid Measurement; Reticulocyte Count; Total Cholesterol Measurement
cg13736064	GATAD1	Tissue	BMI-Adjusted Hip Circumference; Lymphocyte Count; Mean Corpuscular Hemoglobin; Systolic Blood Pressure
cg25359664	-	Tissue	-
cg03214395	FAM108A1	Age; Rheumatoid Arthritis	-
cg16436164	-	HIV Infection; Sex; Tissue	-
cg07167398	DHX9	Age; HIV Infection	-
cg06498328	EFR3B	Age; Tissue	Abdominal:gluteofemoral Adipose Tissue Ratio Measurement; BMI-Adjusted Hip Circumference; BMI-Adjusted Waist Circumference; BMI-Adjusted Waist-Hip Ratio; Body Height; Body Mass Index; Breast Carcinoma; Diet Measurement; DnaJ Homolog Subfamily C Member 27 Measurement; Mean Arterial Pressure; PHF-Tau Measurement; Sexual Dimorphism Measurement; Systolic Blood Pressure; Type 1 Diabetes Mellitus; Vita…
cg26993007	GFRA1	Tissue	Adolescent Idiopathic Scoliosis; Blood Protein Measurement; Body Height; Gdnf Family Receptor Alpha-1 Measurement; Neurofibrillary Tangles Measurement; PHF-Tau Measurement; Smoking Initiation; Taste Liking Measurement
cg08548748	DUSP23	Age; Age 4 vs Age 0; Tissue	Blood Protein Measurement; C-C Motif Chemokine 14 Measurement; C-Reactive Protein Measurement; Cigarettes per Day Measurement; Complex Trait; Fc Receptor-Like Protein 6 Measurement; High Density Lipoprotein Cholesterol Measurement; Low Density Lipoprotein Cholesterol Measurement; Protein Measurement; Triglyceride Measurement
cg07864031	GALNTL2	Tissue	-
cg06198069	BLCAP	Age; Clear Cell Renal Carcinoma; Tissue	Body Height
cg02455392	-	Age; Fetal vs Adult Liver; Gestational Age; Tissue	-
cg10374534	FAM20A	HIV Infection; Tissue	Body Height; Pseudokinase FAM20A Measurement
cg18273408	SRM	Tissue	Aspartate Aminotransferase Measurement; Body Mass Index; Cystatin C Measurement; Lean Body Mass; Serum Alanine Aminotransferase Measurement; Sex Hormone-Binding Globulin Measurement
cg12072803	KDM4B	Age; Tissue	Age at First Sexual Intercourse Measurement; Age at Menarche; Alcohol Use Disorder Measurement; Alzheimer Disease; Antihypertensive Use Measurement; Antisocial Behaviour Measurement; Attention Deficit Hyperactivity Disorder; BMI-Adjusted Hip Circumference; Body Height; Body Mass Index; Body Weight; Cognitive Function Measurement; Coronary Artery Disease; Cortical Thickness; Educational Attainment…
cg09559545	KIAA1407	Age; Mortality; Tissue	-
cg00800365	MESP2	Rheumatoid Arthritis	Electrocardiography
cg25408617	NEURL1B	Age	Age at Assessment; Appendicular Lean Mass; Atopic Eczema; BMI-Adjusted Waist-Hip Ratio; Body Height; C-Reactive Protein Measurement; Cup-to-Disc Ratio Measurement; Diastolic Blood Pressure; Eczema; Lymphocyte Count; Lymphocyte Percentage of Leukocytes; Mathematical Ability; Mean Corpuscular Hemoglobin; Mean Corpuscular Hemoglobin Concentration; Mean Corpuscular Volume; Obsolete_red Blood Cell Dis…
cg20395643	GATSL3	Rheumatoid Arthritis; Tissue	-
cg01234379	-	Gestational Age; Tissue	-
cg23076591	MN1	Age; Tissue	BMI-Adjusted Waist-Hip Ratio; Body Height; Breast Carcinoma; Chronic Obstructive Pulmonary Disease; Cup-to-Disc Ratio Measurement; Erythrocyte Count; FEV/FEC Ratio; Forced Expiratory Volume; Glomerular Filtration Rate; Knee; Mean Corpuscular Hemoglobin; Mean Corpuscular Hemoglobin Concentration; Mean Corpuscular Volume; Mean Reticulocyte Volume; Mitral Valve Prolapse; Monocyte Count; Osteoarthrit…
cg14059221	GOSR1	Tissue	BMI-Adjusted Hip Circumference; Body Height; Breast Milk Measurement; Cognitive Function Measurement; Sexual Dimorphism Measurement
cg03668033	RPL24	Age	Body Height; COVID-19; Major Depressive Disorder
cg14794577	SP1	Age; Maternal Underweight; Rheumatoid Arthritis; Tissue	Apolipoprotein a 1 Measurement; Apolipoprotein B Measurement; Basophil Count; BMI-Adjusted Waist-Hip Ratio; Body Height; Body Mass Index; Bone Density; Brain Measurement; Cortical Surface Area Measurement; Cortical Thickness; Diastolic Blood Pressure; Eosinophil Count; Erythrocyte Count; Granulocyte Count; Hemoglobin Measurement; High Density Lipoprotein Cholesterol Measurement; Hypospadias; Left…
cg23990942	SERTAD3	Age; Gestational Age; M00054_tryptophan; Prevalent Type 2 Diabetes (Self-Report); Primary Sjogrens Syndrome; Tissue	Lymphocyte Percentage of Leukocytes; Mean Reticulocyte Volume; Monocyte Percentage of Leukocytes; Myeloid White Cell Count; Neutrophil Count; Neutrophil Percentage of Leukocytes
cg21644826	ACSM3	Age	4-Hydroxyphenylacetylglutamine Measurement; Adolescent Idiopathic Scoliosis; Beta-Hydroxyisovalerate Measurement; Body Height; Creatinine Measurement; Erythrocyte Count; Glomerular Filtration Rate; Hodgkins Lymphoma; Indoleacetylglutamine Measurement; Insomnia; Urate Measurement; X-17676 Measurement
cg23670415	ARF4	Age; Rheumatoid Arthritis	Blood Protein Measurement; Cyclic AMP-Responsive Element-Binding Protein 3-Like Protein 4 Measurement; High Density Lipoprotein Cholesterol Measurement; Procollagen Galactosyltransferase 1 Measurement
cg19743406	LHFPL5	Age; Tissue	Blood Protein Measurement; BMI-Adjusted Hip Circumference; Colipase Measurement; Eosinophil Count; Eosinophil Percentage of Leukocytes; High Density Lipoprotein Cholesterol Measurement; Lipid Measurement; Phospholipid Measurement; Reticulocyte Count; Reticulocyte Measurement
cg09177567	MIR596	-	-
cg15828668	-	-	-
cg19247726	OBSCN	Age; Age 4 vs Age 0; Alcohol Consumption; Alcohol Consumption per Day; Sex; Smoking; Tissue	Aspartate Aminotransferase Measurement; Body Height; Body Mass Index; Creatinine Measurement; Electrocardiography; Glomerular Filtration Rate; JT Interval; Left Ventricular Systolic Function Measurement; PR Interval; Protein Measurement; Right Ventricular Ejection Fraction Measurement
cg04646809	KIAA1908	Rheumatoid Arthritis	-
cg17046977	USP3	-	Acylcarnitine Measurement; Albuminuria; Alzheimer Disease; Atrial Fibrillation; Bilirubin Measurement; BMI-Adjusted Waist Circumference; BMI-Adjusted Waist-Hip Ratio; Body Height; Body Mass Index; C-Reactive Protein Measurement; Chronic Obstructive Pulmonary Disease; Electrocardiography; Erythrocyte Count; FEV/FEC Ratio; Free Androgen Index; Heart Failure; Heel Bone Mineral Density; Inflammatory …
cg23580509	-	Fetal vs Adult Liver; Primary Sjogrens Syndrome; Rheumatoid Arthritis	-
cg24874638	C3orf33	Rheumatoid Arthritis	Educational Attainment; Non-High Density Lipoprotein Cholesterol Measurement; Triglyceride Measurement
cg07042014	LTB4R	Age; Age 4 vs Age 0; Birthweight; Clear Cell Renal Carcinoma; Gestational Age; Smoking; Tissue	-
cg08706732	TMEM200B	Age; Tissue	Mean Corpuscular Volume
cg09473867	RERE	-	Abnormality of Refraction; Age at Menarche; Age of Onset of Asthma; Alcohol Consumption Measurement; Allergic Disease; Allergic Rhinitis; Anorexia Nervosa; Appendicular Lean Mass; Aspartate Aminotransferase Measurement; Asthma; Atopic Eczema; Attention Deficit Hyperactivity Disorder; Autism Spectrum Disorder; Autoimmune Thyroid Disease; Balding Measurement; Basophil Count; Basophil Measurement; B…
cg16777510	STAT5A	Age; Age 4 vs Age 0; Clear Cell Renal Carcinoma; Gestational Age; Pancreatic Ductal Adenocarcinoma; Tissue	Age of Onset of Childhood Onset Asthma; BMI-Adjusted Waist Circumference; BMI-Adjusted Waist-Hip Ratio; Heel Bone Mineral Density; Low Density Lipoprotein Cholesterol Measurement
cg02657375	CHAT	Age; Tissue	Body Height; Hodgkins Lymphoma; PHF-Tau Measurement; Protein Measurement
cg12700319	-	Age; Pancreatic Ductal Adenocarcinoma; Tissue	-
cg07477282	SPG11	Age	Acetate Measurement; Alzheimer Disease; Apolipoprotein a 1 Measurement; C-Reactive Protein Measurement; Cholesterol:total Lipids Ratio; Cholesteryl Esters:total Lipids Ratio; Chylomicron Measurement; Free Cholesterol:total Lipids Ratio; High Density Lipoprotein Cholesterol Measurement; Intermediate Density Lipoprotein Measurement; Low Density Lipoprotein Cholesterol Measurement; Mean Corpuscular …
cg19466131	FBN3	Age; Tissue	Abnormality of Refraction; Body Height; C-C Motif Chemokine 25 Measurement; Ceramide Measurement; Cortical Surface Area Measurement; Diffuse Plaque Measurement; Glycerophospholipid Measurement; GM3 Ganglioside Measurement; Macular Telangiectasia Type 2; Peak Expiratory Flow; Refractive Error; Sphingomyelin Measurement; Triglyceride Measurement; Vaginal Microbiome Measurement; Verbal-Numerical Rea…
cg08194677	ANTXR1	Age; Rheumatoid Arthritis	Appendicular Lean Mass; Blood Protein Measurement; BMI-Adjusted Hip Circumference; BMI-Adjusted Waist Circumference; Body Height; Body Mass Index; Breast Carcinoma; Central Corneal Thickness; Chronic Obstructive Pulmonary Disease; Corneal Resistance Factor; FEV/FEC Ratio; Intraocular Pressure Measurement; Open-Angle Glaucoma; Platelet Component Distribution Width; Spondylolisthesis; Vital Capacity
cg11481582	-	Age; Clear Cell Renal Carcinoma; Fetal vs Adult Liver; Incident COPD; Pancreatic Ductal Adenocarcinoma; Smoking; Tissue	-
cg11213396	-	Age	-
cg07804711	MIR330	Gestational Age; Rheumatoid Arthritis	-
cg24072013	SYF2	Age; Primary Sjogrens Syndrome; Rheumatoid Arthritis	Alopecia; Androgenetic Alopecia; Balding Measurement; Erythrocyte Measurement; HbA1c Measurement; High Density Lipoprotein Cholesterol Measurement; Low Density Lipoprotein Cholesterol Measurement; Mean Corpuscular Hemoglobin Concentration; Mean Corpuscular Volume; Neurofibrillary Tangles Measurement; Platelet Count; Platelet Crit; X-12063 Measurement
cg12155963	GIMAP8	Age; Gestational Age; Tissue	Aspartate Aminotransferase to Alanine Aminotransferase Ratio; Diastolic Blood Pressure; Lymphocyte Count; Neutrophil-to-Lymphocyte Ratio; Red Blood Cell Density Measurement; Reticulocyte Count
cg27100227	EVX1	Age; Maternal Pre-Pregnancy Body Mass Index; Pancreatic Ductal Adenocarcinoma	Alcohol Consumption Measurement; Alcohol Drinking; BMI-Adjusted Hip Circumference; BMI-Adjusted Waist Circumference; BMI-Adjusted Waist-Hip Ratio; Body Height; Body Mass Index; Diastolic Blood Pressure; Heel Bone Mineral Density; Mean Arterial Pressure; Systolic Blood Pressure; Unipolar Depression; Waist-Hip Ratio
cg07884474	VPS16	Age; Tissue	Adolescent Idiopathic Scoliosis; Body Height; Lymphocyte Percentage of Leukocytes
cg14798653	DENND1C	Age; Alzheimers Disease Braak Stage; Braak Stage; Clear Cell Renal Carcinoma; Tissue	Brain Measurement; Monocyte Count
cg17937101	MIR596	Age; Tissue	-
cg13353160	TMEM154	Age; Tissue	Body Height; Drugs Used in Diabetes Use Measurement; Eosinophil Count; Mean Corpuscular Hemoglobin Concentration; Obsolete_red Blood Cell Distribution Width; Protein Measurement; Resistin Measurement; Type 2 Diabetes Mellitus
cg11024180	-	Age; Rheumatoid Arthritis; Tissue	-
cg26620959	SYNE1	Age; Rheumatoid Arthritis; Tissue	Appendicular Lean Mass; Attention Deficit Hyperactivity Disorder; Autism Spectrum Disorder; Bipolar Disorder; BMI-Adjusted Hip Circumference; Body Height; Bone Density; Educational Attainment; Endometriosis; Forced Expiratory Volume; Heel Bone Mineral Density; Platelet Component Distribution Width; Schizophrenia; Unipolar Depression; Urate Measurement; Uterine Fibroid; Uterine Leiomyoma; Vital Ca…
cg21048669	CLEC3A	Age; Gestational Age; Tissue	Alcohol Consumption Measurement; Body Height; Depressive Symptom Measurement; Lifestyle Measurement; Low Density Lipoprotein Cholesterol Measurement; Neurofibrillary Tangles Measurement; Sleep Duration
cg16681268	ASZ1	Age; Infant Sex; Sex	Barrett's Esophagus; BMI-Adjusted Waist-Hip Ratio; Coronary Artery Disease; Esophageal Adenocarcinoma; Sex Interaction Measurement; Triglyceride Measurement; Waist-Hip Ratio
cg08927260	FAM171A1	Age	Alzheimer Disease; BMI-Adjusted Hip Circumference; Body Height; Body Mass Index; Chronic Kidney Disease; Diffuse Plaque Measurement; Facial Morphology Measurement; PHF-Tau Measurement; Polygenic Risk Score; Thyroid Stimulating Hormone Measurement
cg00450060	TMEM57	Age; Rheumatoid Arthritis	-
cg05608541	C11orf21	Age; Clear Cell Renal Carcinoma; Fetal vs Adult Liver; Gene Expression of Affymetrix ID: 3317253 (Gene Symbol: TSPAN32); Gestational Age; Rheumatoid Arthritis; Tissue	Anti-Citrullinated Protein Antibody Seropositivity; Basophil Count; Basophil Measurement; Basophil Percentage of Leukocytes; Chronic Lymphocytic Leukemia; Eczema; Eosinophil Count; Erythrocyte Count; Leukocyte Count; Lower Face Morphology Measurement; Mean Corpuscular Hemoglobin; Mean Corpuscular Hemoglobin Concentration; Mean Corpuscular Volume; Monocyte Count; Protein Measurement; Pursuit Maint…
cg25227364	MAMSTR	Tissue	1,6-Anhydroglucose Measurement; Alcohol Consumption Measurement; Alcohol Drinking; Alcohol Use Disorder Measurement; Alkaline Phosphatase Measurement; Antihyperlipidemic Drug Use Measurement; Asthma Exacerbation Measurement; Bilirubin Measurement; Blood Protein Measurement; Blood Urea Nitrogen Measurement; BMI-Adjusted Hip Circumference; C-C Motif Chemokine 25 Measurement; C1GALT1-Specific Chaper…
cg21443773	MDH1B	Age; Rheumatoid Arthritis	Protein Measurement
cg03348792	KRT1	Age; Age 4 vs Age 0; Birthweight; Blood Arsenic Concentration; Clear Cell Renal Carcinoma; Gene Expression of Affymetrix ID: 3455651 (Gene Symbol: KRT72); Gene Expression of Affymetrix ID: 3455674 (Gene Symbol: KRT73); Infant Sex; Sex; Smoking; Tissue	Cinnamaldehyde Measurement; Sphingomyelin Measurement
cg17050643	ZSCAN2	Age; Tissue	Anorexia Nervosa; Aspartate Aminotransferase Measurement; Attention Deficit Hyperactivity Disorder; Autism Spectrum Disorder; Bipolar Disorder; Bipolar I Disorder; BMI-Adjusted Hip Circumference; BMI-Adjusted Waist Circumference; Body Height; Diastolic Blood Pressure; Intelligence; Obsessive-Compulsive Disorder; Physical Activity Measurement; Schizophrenia; Self Reported Educational Attainment; S…
cg14425843	SAMD9	Age	Alkaline Phosphatase Measurement; Alzheimer Disease; Balding Measurement; Body Height; Brain Measurement; Cognitive Function Measurement; Cortical Surface Area Measurement; Diffuse Plaque Measurement; Educational Attainment; Erythrocyte Count; Household Income; Intelligence; Mathematical Ability; Mean Corpuscular Hemoglobin; Mean Corpuscular Hemoglobin Concentration; Mean Corpuscular Volume; Mean…
cg18194306	ATP10A	Age; Rheumatoid Arthritis; Tissue	Acute Myeloid Leukemia; Balding Measurement; Body Height; Cutaneous Melanoma; Cytokine Measurement; Diastolic Blood Pressure; Hair Color; Hair Colour Measurement; HOMA-B; Response to Vaccine; Suicide
cg14696870	FCER1A	Age; Rheumatoid Arthritis	C-C Motif Chemokine 14 Measurement; C-Reactive Protein Measurement; CCL2 Measurement; Immunoglobulin E Measurement; Leukocyte Count; Serum IgE Measurement
cg01831177	ASTN1	-	Appendicular Lean Mass; BMI-Adjusted Hip Circumference; Body Height; IGF-1 Measurement; Mathematical Ability; Smoking Initiation; Unipolar Depression

## Sheet: ST7
Supplementary Table 7. Estimates for the association between the 589 identified CpGs and chronological age from EWAS models in the SATSA 450K sample. Note: The models included DNA methylation of the individual CpGs as dependent variables, and FI, age, sex, smoking, and BMI as indepedent variables. The 55 bolded CpGs were associated with age at p<0.05 in either the continuous FI models or categori…
CpGs	Gene	Chr	Position	Gene region	Relation to CpG Island	Continuous FI models				Categorical FI models
						β (age)	SE (age)	p (age)		β (age)	SE (age)	p (age)
cg05582310	EVC	4	5760808	Body	Open sea	-0.000320751	0.000327142	0.326857		-0.000288672	0.000317259	0.362878
cg03607415	GPR98	5	89881642	Body	Open sea	0.000457652	0.000464158	0.324142		0.000413179	0.00045514	0.36398
cg01101459	-	1	234871477	IGR	Open sea	-0.000408528	0.000506767	0.420159		-0.000236067	0.000489253	0.629446
cg18458509	SLC22A18AS	11	2920189	Body	North shelf	-0.000779753	0.000266316	0.00341238		-0.000807956	0.000256226	0.00161442
cg07248377	MGRN1	16	4732406	Body	Island	0.00029377	0.000382667	0.442671		0.000362783	0.000369309	0.325937
cg19459094	GRK6	5	176856845	Body	South shelf	-0.000580782	0.000256946	0.0238013		-0.000644552	0.000249911	0.00990492
cg16824319	LOC646627	1	248903933	TSS1500	Open sea	3.8016e-05	0.000273434	0.889425		6.00974e-05	0.000262619	0.818995
cg03963853	MGRN1	16	4732369	Body	Island	0.000155993	0.000417655	0.708779		0.00019244	0.000401616	0.631822
cg22004422	MCF2L	13	113740730	Body	North shelf	-0.000344434	0.000279334	0.217556		-0.000391986	0.00027579	0.155223
cg06122613	PI4KB	1	151297900	Body	North shelf	0.000302403	0.000480151	0.52882		0.000471816	0.000451761	0.296303
cg23060513	FARSA	19	13041124	Body	North shelf	-0.000241007	0.000512568	0.638216		2.39608e-05	0.000488654	0.960892
cg12813792	C20orf85	20	56725695	TSS1500	North shore	-0.000277697	0.000526345	0.597781		-0.000172034	0.000507939	0.734843
cg14849578	SCARB1	12	125282480	Body	Open sea	-0.000173587	0.000369185	0.63822		-0.00011363	0.000353826	0.748099
cg08694574	-	16	86011615	IGR	South shelf	3.67866e-05	0.0002744	0.893354		0.00012745	0.000267067	0.633206
cg04784263	PLLP	16	57318624	TSS200	Island	2.96331e-05	2.65896e-05	0.265082		1.5729e-05	2.6749e-05	0.556516
cg08862479	COL23A1	5	177889945	Body	Open sea	-0.000584004	0.000509905	0.252077		-0.000569023	0.000500273	0.255361
cg26504467	-	16	11318653	IGR	Open sea	0.000240031	0.000323881	0.458628		0.000191027	0.000305003	0.531111
cg03210827	C10orf26	10	104574906	3'UTR	Open sea	8.88567e-05	9.43338e-05	0.346224		0.000107839	9.36318e-05	0.249429
cg11803859	CHST15	10	125770124	Body	Open sea	7.47156e-05	0.000445065	0.866681		0.000147337	0.00043094	0.732429
cg10475153	CLDN1	3	190024765	3'UTR	Open sea	0.000994055	0.000401679	0.0133329		0.000923786	0.000392673	0.0186448
cg26164488	-	2	64440295	IGR	Open sea	-0.000629613	0.000384315	0.101364		-0.000582779	0.000369242	0.114494
cg17054708	FBLN2	3	13679636	3'UTR	South shore	-0.000333871	0.000322425	0.300436		-0.000258186	0.000308676	0.402914
cg00844074	MCF2L	13	113701892	Body	Island	-9.67954e-05	6.96911e-05	0.164857		-8.11086e-05	6.85757e-05	0.236904
cg23845646	PIF1	15	65116194	Body	Island	-0.000536445	0.000726911	0.460527		-0.000483994	0.000705847	0.492907
cg08929197	ZDHHC14	6	158068523	Body	Open sea	-0.000472776	0.000334474	0.157512		-0.000387636	0.000325502	0.233698
cg22853855	CHST8	19	34111400	TSS1500	North shore	0.00289136	0.00172528	0.0937612		0.00252221	0.00164753	0.125793
cg13165240	C17orf85	17	3715743	3'UTR	Open sea	0.000418387	0.000319093	0.189799		0.000524918	0.000310427	0.0908453
cg15559940	PCCA	13	101171765	Body	Open sea	-3.02074e-05	0.000177313	0.864725		2.15473e-05	0.000179754	0.904585
cg14879153	-	4	185459316	IGR	Open sea	-5.51448e-05	0.000212541	0.795284		-3.08484e-05	0.000210693	0.883595
cg26284300	GABRR2	6	90025968	TSS1500	Open sea	0.00100538	0.000383496	0.00875119		0.000934679	0.000362986	0.0100249
cg12966875	SLPI	20	43883746	TSS1500	Open sea	-0.000781407	0.000448189	0.0812502		-0.000703628	0.000418903	0.0930171
cg04755220	NUMBL	19	41190803	Body	South shore	0.000461477	0.00035664	0.195681		0.000479738	0.000353024	0.174166
cg08534016	SPEF2	5	35771584	Body	Open sea	-0.000607898	0.000576635	0.291784		-0.000759983	0.000560868	0.175413
cg11132913	-	1	59285109	IGR	South shelf	-0.000159493	0.000225071	0.478552		-0.000159129	0.000224621	0.478676
cg01578585	C16orf88	16	19721878	Body	Open sea	0.000112385	0.000313875	0.720302		0.000169232	0.000311219	0.586597
cg19207017	SUFU	10	104316063	Body	Open sea	1.94476e-05	0.00014227	0.891271		5.53289e-05	0.000139407	0.691451
cg13905475	-	9	117161882	IGR	South shore	-4.47569e-06	0.000119543	0.970134		-3.81372e-06	0.000114295	0.973382
cg25685675	AURKAIP1	1	1309331	Body	Island	-6.76051e-05	0.000398942	0.865434		-6.97735e-05	0.000376804	0.853094
cg23172853	TSNAX-DISC1	1	231842206	Body	Open sea	0.000425247	0.000551855	0.440958		0.000429668	0.000531799	0.419118
cg23049298	HEBP1	12	13151275	Body	North shore	6.20553e-05	0.000108571	0.567616		0.000103006	0.000105442	0.328617
cg15310871	ATP6V1B2	8	20077936	3'UTR	Open sea	0.000175991	0.000358215	0.623214		0.000221358	0.00034958	0.526596
cg19405799	-	2	161755116	IGR	Open sea	4.16352e-05	0.000401809	0.917471		-1.74627e-05	0.000388985	0.964193
cg19590900	KRTAP5-9	11	71259292	TSS200	Open sea	0.000587721	0.00037787	0.119862		0.000482443	0.000371745	0.194363
cg16685607	SAP18	13	21715006	Body	Island	-0.000327628	0.000128846	0.0109971		-0.000313885	0.000129034	0.0149919
cg16375358	CACNG5	17	64873337	TSS200	Open sea	-9.76437e-06	0.000367983	0.978831		1.5819e-05	0.000352493	0.964205
cg23348010	SLC5A10	17	18908324	Body	South shore	-0.000127289	0.000300033	0.671384		-0.000139368	0.000297115	0.639018
cg18125510	WARS	14	100841768	1stExon	North shore	-0.000215804	0.000342451	0.52858		-0.000192495	0.000329034	0.558526
cg15723874	MEF2D	1	156457945	5'UTR	Open sea	-0.00047925	0.000251574	0.0567795		-0.000504739	0.000237413	0.0335037
cg07701049	EIF2C2	8	141559946	Body	South shore	4.30683e-05	0.000159683	0.787383		9.62568e-06	0.000153654	0.950049
cg27589809	CISH	3	50650410	TSS1500	South shore	-0.00142306	0.000294501	1.35106e-06		-0.00141029	0.000285608	7.89953e-07
cg21115558	DAAM2	6	39816319	5'UTR	Open sea	-0.00015582	0.000299907	0.603369		-0.000158774	0.000299438	0.595946
cg06259406	FASN	17	80051518	Body	South shore	8.09349e-05	5.26469e-05	0.124216		7.58872e-05	5.22363e-05	0.146289
cg08809408	SRRM2	16	2820942	3'UTR	Open sea	0.000126094	0.000198433	0.525137		0.000154288	0.00019283	0.423639
cg12360123	-	10	79984532	IGR	Open sea	-0.000141778	8.6663e-05	0.101845		-0.000113219	8.43193e-05	0.179354
cg14514483	ZDHHC14	6	158068455	Body	Open sea	0.000414455	0.000362509	0.252916		0.000463361	0.000350871	0.186634
cg06760467	-	6	29496514	IGR	Open sea	-0.000315833	0.000254246	0.21415		-0.000377854	0.000240036	0.115452
cg21445527	PCGF3	4	737453	Body	North shore	-0.000188864	0.000269703	0.483762		-0.000176683	0.000263279	0.502164
cg00504410	MGRN1	16	4732262	Body	Island	0.000122813	0.000317646	0.699027		9.61912e-05	0.000310458	0.756685
cg02577963	KDM4B	19	5041570	Body	North shore	-0.000660228	0.000470581	0.160615		-0.000562113	0.000447563	0.209137
cg21227325	PCSK5	9	78776599	Body	Open sea	-0.00014559	0.000463776	0.753579		-0.000175826	0.000442379	0.691031
cg13674705	FAM129A	1	184829177	Body	Open sea	0.000340801	0.000346179	0.324887		0.000431375	0.000316691	0.173156
cg03511957	-	1	167765211	IGR	Open sea	0.000204509	0.000372614	0.58311		0.000164266	0.000358618	0.646914
cg09939948	ZNF710	15	90548043	5'UTR	South shelf	-0.000167731	0.000348342	0.630153		-0.000218475	0.000339873	0.520345
cg01275932	SEC16A	9	139367244	Body	Island	-0.000194194	0.000457363	0.671132		-0.000125341	0.000450477	0.780828
cg12449916	-	2	207847811	IGR	Open sea	8.79216e-05	0.000509438	0.862977		0.000130484	0.000487075	0.788782
cg16471167	BANP	16	88079739	Body	Open sea	1.14179e-06	0.000387909	0.997651		6.17685e-05	0.000368457	0.866866
cg04250920	-	17	79798629	IGR	North shore	-0.000140866	0.000162411	0.385752		-9.69011e-05	0.000160673	0.546446
cg05071195	ANKRD11	16	89411232	5'UTR	South shelf	2.19503e-05	0.00031235	0.943975		8.88369e-05	0.000302217	0.768795
cg16158874	GPR4	19	46095562	5'UTR	South shore	-0.000572687	0.000254414	0.0243854		-0.000555072	0.000251143	0.0270922
cg06757138	FHOD3	18	34340585	Body	Island	3.91112e-06	0.000133029	0.976545		2.45242e-05	0.000129189	0.849441
cg08819120	IRAK2	3	10276026	Body	Island	-3.88356e-05	0.000153572	0.80036		-3.13378e-05	0.000150856	0.835438
cg20697417	-	1	41786797	IGR	Open sea	-0.000184613	0.00036278	0.610834		-0.000168191	0.000348173	0.629049
cg11460110	PRR3	6	30530458	3'UTR	Open sea	-0.000197734	0.000338837	0.559513		-0.000101632	0.000332269	0.759702
cg19705386	-	2	175660591	IGR	Open sea	-0.000298833	0.000465105	0.520545		-0.000316915	0.000439653	0.471014
cg16316183	SLC15A4	12	129299465	Body	Open sea	9.53348e-05	0.000229278	0.677554		0.000150136	0.000220328	0.495606
cg20476159	CTDP1	18	77451067	Body	North shelf	-0.000979963	0.000449475	0.0292399		-0.000911639	0.000433191	0.0353371
cg17251609	MAGI1	3	65489574	Body	Open sea	-0.000489731	0.000490345	0.317917		-0.000480554	0.000469621	0.306176
cg14857193	ALDH1L1	3	125852009	Body	Open sea	-0.000875031	0.000287132	0.00230762		-0.000906683	0.00028543	0.00149037
cg25613180	PDGFRB	5	149513303	Body	South shore	2.83596e-05	0.000374458	0.93963		0.000110854	0.000364092	0.760772
cg06549901	CES1	16	55851316	Body	Open sea	-0.000113967	0.000456641	0.802915		-0.000132162	0.000448479	0.768232
cg19411729	CCL5	17	34207663	TSS1500	Open sea	-0.000200313	0.000291344	0.491737		-0.000276292	0.000287426	0.33642
cg18739675	-	2	43041125	IGR	South shelf	-0.000509009	0.000467079	0.275814		-0.000555904	0.000472816	0.239703
cg03985718	TGFBRAP1	2	105924245	Body	Open sea	-9.36453e-05	0.000413011	0.820627		-6.62253e-05	0.000403054	0.869488
cg27519693	OPA3	19	46084524	Body	North shelf	8.7956e-05	0.000227135	0.698578		1.07359e-05	0.000213095	0.959819
cg21935083	RAD50	5	131892314	TSS1500	North shore	-0.000890739	0.000687716	0.195247		-0.000941328	0.000670331	0.160238
cg23261343	RUNX2	6	45413792	Body	Open sea	0.00126431	0.000566457	0.0256174		0.00119526	0.000549453	0.0296024
cg09350414	C4orf3	4	120222193	Body	South shore	-3.33986e-08	0.000120816	0.999779		-6.3025e-06	0.000121405	0.958598
cg00790020	-	8	1765477	IGR	South shore	0.00044225	0.000363686	0.223977		0.000422545	0.000358912	0.239078
cg13452677	SEC16A	9	139355774	Body	Open sea	0.000225773	0.000274031	0.409999		0.000259212	0.000268536	0.334406
cg18772205	KLHL6	3	183236384	Body	Open sea	0.000507596	0.000437718	0.246194		0.000525619	0.000433396	0.22521
cg25934006	-	13	24554095	IGR	South shore	3.89926e-05	0.000207777	0.851139		9.07449e-05	0.000211016	0.667168
cg17983957	AMICA1	11	118083938	1stExon	Open sea	-8.699e-05	0.000317513	0.784106		-5.57059e-05	0.00030926	0.857053
cg11955198	-	11	1918783	IGR	Open sea	-0.000399722	0.000456932	0.381686		-0.000237055	0.000442937	0.59252
cg19090637	ELOVL6	4	111119052	Body	North shore	3.91794e-06	3.04826e-05	0.897729		-1.06028e-05	3.00762e-05	0.724439
cg07078732	-	2	30505165	IGR	Open sea	-8.13886e-05	0.00024468	0.739411		-7.05037e-05	0.000242205	0.770982
cg24844211	PART1	5	59784544	Body	Open sea	-0.00026637	0.000478481	0.577734		-0.000254833	0.000477077	0.593234
cg09774007	RFX4	12	106979229	Body	North shore	-3.69404e-05	0.000229033	0.871866		-6.25133e-05	0.00022994	0.785724
cg06604058	RTN3	11	63448992	1stExon	Island	-7.74729e-05	6.40103e-05	0.226156		-9.3044e-05	6.23291e-05	0.135493
cg14531665	SPIN1	9	91058614	Body	Open sea	-0.000523695	0.000392721	0.182366		-0.000250106	0.000377226	0.507322
cg16192197	-	6	112301106	IGR	Open sea	0.000826329	0.000365531	0.0237825		0.000921445	0.000358735	0.0102112
cg14044577	PRDM11	11	45234732	Body	South shore	8.16787e-05	0.000218737	0.708843		7.68662e-05	0.000213657	0.719024
cg12297292	DCUN1D2	13	114126424	Body	Open sea	-0.000146595	0.000261665	0.575315		-0.000161658	0.000255117	0.526302
cg15991941	LOC100286844	12	50232753	Body	North shelf	4.4454e-05	0.000196556	0.821074		8.60519e-05	0.000190314	0.651155
cg23508813	-	3	137488094	IGR	North shore	0.000974534	0.000262648	0.000206922		0.000996989	0.000259913	0.000125129
cg03989617	GPR56	16	57662541	5'UTR	Open sea	0.000461455	0.000289673	0.111156		0.000455797	0.000282628	0.106807
cg19001023	MTA1	14	105899307	Body	Open sea	-0.000310305	0.000167019	0.0631835		-0.000332065	0.000165455	0.0447513
cg11098259	AQP9	15	58430391	TSS200	Open sea	0.00031566	0.000405098	0.435851		0.000401923	0.000399886	0.314851
cg18072095	C5orf30	5	102595396	5'UTR	Island	3.71651e-05	2.61996e-05	0.156034		3.77292e-05	2.6135e-05	0.148844
cg02009395	ACSM1	16	20702744	TSS200	Open sea	3.49692e-05	0.000525317	0.946926		-2.04854e-05	0.000504006	0.967579
cg20887442	NUMA1	11	71725424	Body	Open sea	-0.000134942	0.000295425	0.647836		-0.000129366	0.000289307	0.654761
cg10402995	LOC646627	1	248903325	TSS200	Open sea	-2.10429e-06	0.00028732	0.994156		3.96725e-06	0.000283632	0.98884
cg01511480	SCNN1A	12	6471251	Body	North shore	-0.000392661	0.000314796	0.212269		-0.000334941	0.000316594	0.290078
cg22321808	TTC7A	2	47257584	Body	Open sea	1.75071e-05	0.000220285	0.936655		-8.25604e-06	0.000214417	0.969285
cg22386492	KIAA1026	1	15058641	Body	Open sea	-8.59178e-05	0.000724792	0.905639		-0.00016636	0.000703277	0.813006
cg07160574	SCAND3	6	28555230	TSS200	South shore	5.41639e-05	0.000204965	0.79158		6.13613e-05	0.000202203	0.761537
cg09055519	-	11	1918755	IGR	Open sea	0.000514051	0.000499325	0.303248		0.000769171	0.000496312	0.121196
cg19445588	-	12	116904641	IGR	Open sea	0.000266276	0.000387647	0.492143		0.000301216	0.000375792	0.422814
cg08894381	-	4	3685438	IGR	Island	2.03461e-05	4.47242e-05	0.649165		3.09728e-05	4.38094e-05	0.479573
cg14170337	AGPAT4	6	161687285	5'UTR	Open sea	-0.000620266	0.00034657	0.0734976		-0.000656726	0.000346022	0.057705
cg15732218	C7orf50	7	1045025	Body	North shore	-4.70194e-05	3.74316e-05	0.209064		-3.11243e-05	3.60421e-05	0.387833
cg13186466	TIMM8B	11	111957596	TSS200	Island	-2.92926e-05	1.89322e-05	0.121806		-2.89897e-05	1.85078e-05	0.117267
cg09262100	CDC42BPB	14	103416268	Body	Open sea	0.000222915	0.000334675	0.505369		0.000273122	0.000328943	0.406368
cg27304328	CD84	1	160519425	Body	Open sea	3.07735e-05	0.000279675	0.912383		-3.24714e-05	0.000255793	0.898985
cg18107006	HNRPLL	2	38831166	TSS1500	South shore	0.000291082	0.000294999	0.323779		0.000303597	0.000284678	0.286217
cg24992339	-	5	76238976	IGR	Open sea	8.011e-05	0.000468289	0.864169		0.00014974	0.000463731	0.746768
cg10057295	STK24	13	99230004	TSS1500	South shore	9.28082e-06	0.000322305	0.977028		-6.09245e-05	0.000320177	0.849087
cg06940756	XKR6	8	10927738	Body	North shore	-0.000288491	0.000175922	0.101031		-0.000258435	0.000169948	0.128341
cg14906980	-	10	3480029	IGR	Open sea	3.52643e-05	0.000491465	0.942798		-1.1225e-05	0.000470581	0.980969
cg26719625	TRPV2	17	16322482	Body	Open sea	9.0967e-05	0.000334091	0.785405		-1.75932e-05	0.000323936	0.956688
cg16111980	NXNL1	19	17566613	Body	Island	0.000750602	0.000408831	0.0663621		0.000636243	0.000402354	0.11381
cg25091837	C5orf33	5	36242451	TSS1500	Island	-3.85922e-05	3.18468e-05	0.225586		-4.17601e-05	3.10562e-05	0.178734
cg20258671	DDX51	12	132626120	Body	North shore	-0.000264831	0.000241244	0.272303		-0.000246024	0.000232359	0.289687
cg03267220	FAM184B	4	17710911	Body	Island	-0.00023573	0.00036811	0.521926		-0.000245941	0.000373868	0.510649
cg00339913	PHYHIP	8	22085227	Body	Open sea	0.000118578	0.000383556	0.757205		6.975e-05	0.000377595	0.853447
cg19659741	ADAM5P	8	39172099	TSS200	Open sea	0.000607356	0.000707329	0.390528		0.000286601	0.000688606	0.677261
cg24878755	C6orf115	6	139349590	TSS1500	North shore	1.87694e-05	8.1513e-05	0.817888		3.34681e-05	7.87663e-05	0.670907
cg21521518	RASL11B	4	53727714	TSS1500	North shore	0.00194299	0.000846856	0.02177		0.0018754	0.000816836	0.02168
cg24484103	VRK3	19	50528836	TSS200	Island	-4.48018e-05	3.7192e-05	0.228355		-5.23776e-05	3.74439e-05	0.161865
cg16552271	KIAA1026	1	15392907	Body	Open sea	-0.00134392	0.000556199	0.0156811		-0.00137521	0.000552607	0.0128251
cg24693635	NPHP4	1	5968728	Body	Open sea	7.52776e-05	0.000312193	0.809458		0.000130069	0.000307445	0.672247
cg05257275	DKFZp761E198	11	65547049	1stExon	North shore	0.000674438	0.000273202	0.0135625		0.000684978	0.000265433	0.00986263
cg17292667	-	13	110787523	IGR	North shelf	-3.93132e-05	0.000379614	0.917518		3.99532e-05	0.000369952	0.913999
cg06807926	FASTK	7	150773709	3'UTR	North shelf	0.000296676	0.000377521	0.431954		0.000238	0.000368828	0.518742
cg04963607	PRKAR1B	7	598459	Body	North shore	-0.000122038	0.000282676	0.665941		-0.000135873	0.000279844	0.6273
cg05289897	-	10	3904141	IGR	Open sea	0.000224784	0.000127795	0.078587		0.000221471	0.000126458	0.0798869
cg06939941	PPYR1	10	47083632	1stExon	Island	-0.000252074	0.000360807	0.484778		-0.000191684	0.000359787	0.594193
cg18181703	SOCS3	17	76354621	Body	North shore	-0.000667909	0.000404934	0.0990605		-0.000678889	0.000389044	0.0809818
cg25925896	RAB11B	19	8468673	3'UTR	Island	-9.23725e-05	8.38443e-05	0.270586		-0.000119858	8.44693e-05	0.155913
cg22043381	ZHX2	8	123850540	5'UTR	Open sea	2.48281e-05	0.000438403	0.954838		0.000139164	0.000436552	0.749894
cg22745369	-	6	3517953	IGR	Open sea	8.40601e-05	0.000520063	0.871594		6.38714e-05	0.000503988	0.899152
cg24368861	TLN2	15	63132785	Body	Open sea	-0.000250731	0.000184264	0.173602		-0.000228162	0.000178651	0.201554
cg25424279	-	11	65683543	IGR	North shore	-0.000714039	0.000297384	0.0163474		-0.000769275	0.000286831	0.00731881
cg19571293	CNN2	19	1028488	Body	Island	-0.000100989	0.00013043	0.438767		-0.00012036	0.000128602	0.349318
cg19718662	-	7	53811402	IGR	Open sea	0.00134416	0.00058278	0.0210851		0.00128878	0.000570804	0.0239563
cg18929814	TECPR1	7	97875293	Body	Open sea	-0.000289815	0.000564515	0.607681		-0.000300342	0.000543664	0.580647
cg25364972	-	2	217075573	IGR	Open sea	4.1137e-05	0.000543578	0.939675		0.000259092	0.000524571	0.621368
cg17606289	PHRF1	11	607465	Body	Open sea	1.15181e-05	0.000152809	0.939916		-4.21698e-05	0.000141019	0.764913
cg02042712	GPR97	16	57702239	1stExon	Open sea	-0.00030307	0.000261108	0.24576		-0.000330375	0.00025725	0.199053
cg16683770	-	20	21000992	IGR	Island	0.000228084	0.000103468	0.0274971		0.000202164	9.99004e-05	0.043006
cg21405929	SKI	1	2234751	Body	North shore	0.000117446	9.61924e-05	0.222105		0.000117926	9.5433e-05	0.216573
cg15123742	CSGALNACT1	8	19318545	Body	North shore	-1.23455e-05	0.000172231	0.942857		2.43161e-06	0.000166824	0.98837
cg12398330	ROBO3	11	124734412	TSS1500	North shore	0.000590753	0.000501714	0.239007		0.00041587	0.000502473	0.407871
cg08218971	C16orf53	16	29826754	TSS1500	Island	0.000248436	0.000314214	0.429143		0.000262819	0.000303878	0.387103
cg16396978	-	1	25936677	IGR	Open sea	-0.000172643	0.000271358	0.524634		-0.000206133	0.000268909	0.443346
cg07015511	DNAH17	17	76497868	Body	North shore	-5.82797e-05	0.00027014	0.829191		-9.14055e-05	0.000258119	0.723248
cg10701252	WNT5A	3	55508585	Body	Island	0.000598883	0.000588551	0.308889		0.000769525	0.000572085	0.178586
cg17631451	TREX1	3	48507354	5'UTR	Open sea	0.000295356	0.000297061	0.320095		0.000294869	0.000292067	0.312689
cg05661273	C7orf63	7	89874187	TSS1500	North shore	0.00016927	0.00025215	0.502025		0.000186619	0.000233716	0.42459
cg25494480	RUNX2	6	45387917	Body	Island	1.74936e-05	5.29934e-05	0.741317		2.40071e-06	5.2186e-05	0.963308
cg27035480	CREBBP	16	3907755	Body	Open sea	0.000133653	0.000275783	0.627939		0.000129601	0.00026776	0.628371
cg11758127	PRKCZ	1	2002884	Body	North shelf	-0.000156601	0.000189781	0.409277		-0.000203228	0.000189285	0.282974
cg05963604	APPL1	3	57263543	Body	South shore	3.88019e-05	0.000298721	0.896651		1.39499e-05	0.000287168	0.961256
cg08028372	-	7	155146667	IGR	South shelf	-0.000636756	0.000345594	0.0654028		-0.00062097	0.000336772	0.0651992
cg05031187	-	7	73820613	IGR	Open sea	0.000352274	0.000410019	0.39025		0.000470492	0.000400566	0.240167
cg09063201	GPR108	19	6737157	5'UTR	North shore	8.44959e-07	4.39403e-05	0.984658		-4.76676e-06	4.3612e-05	0.912965
cg00713223	NFIC	19	3366607	1stExon	North shore	9.72811e-06	6.04373e-05	0.872123		-3.9865e-06	5.89722e-05	0.946104
cg09182189	NADK	1	1709203	5'UTR	North shore	0.000126419	0.000328169	0.700071		7.40907e-05	0.000325279	0.819821
cg14211735	PSMA4	15	78837981	Body	Open sea	-0.000335014	0.000575744	0.560647		-0.000360829	0.000565213	0.523216
cg03593358	MFN2	1	12039985	TSS1500	North shore	9.47517e-06	0.000342706	0.977943		-6.68652e-05	0.0003334	0.841046
cg05036120	ATF3	1	212793283	3'UTR	Open sea	-0.000188331	0.000211098	0.372312		-0.000193814	0.000200969	0.334847
cg14637067	XKR6	8	10874215	Body	South shore	-3.10239e-05	2.60028e-05	0.232831		-2.81206e-05	2.62992e-05	0.284955
cg15901999	ANK1	8	41682580	Body	North shelf	-0.000310814	0.000213432	0.145319		-0.000301267	0.000205591	0.14282
cg03396324	FAM131A	3	184060570	Body	South shelf	3.15145e-05	0.00012579	0.802175		5.16183e-05	0.000119611	0.666067
cg20533982	ESYT2	7	158533927	Body	Open sea	-0.000405788	0.000264262	0.124648		-0.000420982	0.000251333	0.0939342
cg17827670	AHCYL2	7	129008130	1stExon	Open sea	-0.00016274	0.000299096	0.586368		-0.000232036	0.000295712	0.432648
cg10759972	-	8	1971471	IGR	North shore	-0.000232621	0.000410361	0.570803		-0.00022332	0.000399955	0.576598
cg25375916	SLC33A1	3	155570275	Body	North shelf	-0.000558071	0.00035342	0.114322		-0.000546394	0.000350699	0.119229
cg00310412	SEMA7A	15	74724918	Body	North shore	-0.000495103	0.000289669	0.087413		-0.000532184	0.000281633	0.0588063
cg20242210	PKIB	6	122931702	5'UTR	Island	-4.6742e-05	7.79445e-05	0.548718		-6.14973e-05	7.53222e-05	0.41424
cg23782909	-	12	101945864	IGR	Open sea	0.000216058	0.000354508	0.54222		0.000196477	0.000346209	0.570368
cg23791442	POLDIP3	22	43010704	Body	Island	9.12538e-06	1.19376e-05	0.444614		8.88951e-06	1.15779e-05	0.442607
cg22647738	CCL16	17	34304462	3'UTR	Open sea	-9.49618e-05	0.000514717	0.853626		-7.97599e-05	0.000495739	0.872179
cg00307662	ASPHD1	16	29917305	3'UTR	Open sea	-0.000295199	0.000274543	0.282267		-0.000231084	0.000264362	0.382054
cg04540493	-	16	47048265	IGR	South shore	6.33494e-05	0.000353577	0.857806		6.27378e-06	0.00034806	0.985619
cg09591962	ASB4	7	95157343	Body	Island	-9.32921e-05	0.000149933	0.533793		-7.69026e-05	0.000143601	0.592284
cg02149193	EP400	12	132512069	Body	North shelf	-8.94899e-05	0.000103076	0.385291		-0.000122911	0.000101652	0.226611
cg14252211	-	1	25919394	IGR	Open sea	9.07147e-05	6.55717e-05	0.166529		7.46579e-05	6.5518e-05	0.254494
cg25761397	RPP21	6	30314048	Body	South shore	0.000149818	0.000103992	0.149678		0.000177609	9.94324e-05	0.0740629
cg15652120	ELK3	12	96588210	5'UTR	North shore	0.000125284	8.43393e-05	0.137417		0.000122018	8.29264e-05	0.141183
cg03074663	-	7	99728719	IGR	South shelf	5.89517e-06	6.48521e-05	0.927571		-1.36404e-06	6.34839e-05	0.982858
cg15771388	SHBG	17	7532399	TSS1500	South shore	-0.000208773	0.000508985	0.681678		-0.000130877	0.000495239	0.791571
cg07276078	THBS1	15	39873206	TSS200	Island	-1.64109e-05	1.59975e-05	0.304966		-1.61087e-05	1.59815e-05	0.313475
cg16850623	GDF2	10	48413758	Body	Island	1.29054e-05	3.36336e-05	0.701196		1.33862e-05	3.28199e-05	0.68337
cg25453797	PRKCE	2	46360214	Body	Open sea	-0.000126199	8.92627e-05	0.157422		-0.000131203	8.62224e-05	0.128088
cg10396713	-	8	602097	IGR	South shore	-0.000873665	0.000500563	0.0809213		-0.00082139	0.000487221	0.0918215
cg21164005	CDC42BPB	14	103410594	Body	South shelf	3.78081e-05	0.000324834	0.907342		0.000100548	0.000326691	0.758252
cg11845168	XPO4	13	21457096	Body	Open sea	0.000822257	0.000399769	0.0397027		0.000835166	0.000391677	0.0329836
cg05627557	-	2	37418009	IGR	Open sea	0.000858959	0.000374716	0.0218887		0.000928972	0.000363728	0.0106484
cg09767550	-	1	2835823	IGR	Open sea	-0.00019716	0.000331776	0.552342		-0.000187477	0.000321436	0.559726
cg23108037	MEGF6	1	3507069	Body	Open sea	0.000372655	0.0003581	0.29804		0.000418318	0.000355714	0.239597
cg01417615	RAB3B	1	52456419	TSS200	Island	4.89852e-06	1.42225e-05	0.730531		3.37297e-06	1.40396e-05	0.810139
cg07092805	CRYL1	13	21005388	Body	Open sea	0.000208913	0.000393291	0.595286		0.000210735	0.000385473	0.58459
cg17743381	-	1	39024825	IGR	Open sea	0.000178076	0.000292795	0.543059		0.000108416	0.000280791	0.699415
cg01573140	OGDH	7	44687078	Body	Open sea	-0.000670379	0.00050693	0.186025		-0.000784988	0.000499589	0.116121
cg21986035	-	7	1847762	IGR	Open sea	-0.000387545	0.000218447	0.0760483		-0.000375898	0.000207576	0.0701578
cg15146834	PPP1R14C	6	150463775	TSS1500	Island	0.000175846	0.000201208	0.382145		0.000172516	0.000196699	0.380456
cg07871947	SLC12A5	20	44657796	TSS200	Island	-2.57146e-05	0.000379423	0.945966		4.14984e-05	0.000377915	0.912561
cg12033075	PIK3CD	1	9788767	3'UTR	North shore	0.000503975	0.000458851	0.272055		0.000510428	0.000443905	0.250203
cg00948114	C6orf35	6	157745216	5'UTR	Island	4.39034e-05	0.000181206	0.80856		7.93067e-05	0.000183	0.664746
cg02849956	-	19	4634827	IGR	North shore	-0.000731188	0.000270352	0.00683918		-0.00076163	0.00026201	0.00365059
cg01820539	SPHKAP	2	229045122	Body	North shore	0.00100496	0.000452861	0.0264773		0.000892203	0.000457058	0.0509314
cg18225582	PLEKHG3	14	65171304	1stExon	Island	2.1868e-05	1.86978e-05	0.242182		1.52501e-05	1.83973e-05	0.407143
cg15002163	HDAC4	2	240161924	Body	Open sea	0.000147892	0.000379061	0.696424		0.000102622	0.000373201	0.783333
cg13471188	-	2	20638399	IGR	Open sea	7.33414e-05	0.000524631	0.888821		5.68116e-05	0.000500903	0.909699
cg21624359	FFAR3	19	35848801	TSS1500	Open sea	-0.000567478	0.000420345	0.177006		-0.000464738	0.000410341	0.257396
cg08006625	-	16	51147491	IGR	Island	0.000118172	0.000136037	0.385022		0.000150438	0.000126109	0.232901
cg18543428	-	13	37389462	IGR	North shelf	-4.84896e-05	0.000443195	0.912878		-6.84302e-05	0.0004207	0.870788
cg03823983	PRR5L	11	36421301	5'UTR	Open sea	-3.5172e-05	0.000129231	0.785495		-1.84103e-05	0.000124415	0.882363
cg02033182	ANKRD11	16	89337334	Body	South shelf	0.000243252	0.000352589	0.490255		0.000260172	0.000348211	0.454962
cg13957043	-	4	100174038	IGR	Open sea	0.000564731	0.000376191	0.133309		0.000483536	0.000360947	0.180365
cg07898573	ANKRD2	10	99332289	5'UTR	South shelf	-0.000350866	0.00027236	0.197662		-0.000411974	0.000266991	0.122824
cg13221499	-	1	145829633	IGR	South shelf	0.000203876	0.000337628	0.545944		0.000242793	0.000331262	0.463599
cg27027375	S100P	4	6695319	TSS1500	Open sea	-2.81637e-05	0.000336732	0.933344		-0.000103884	0.000325662	0.749732
cg19090761	KCNA6	12	4923404	3'UTR	South shelf	-5.67232e-05	0.000165904	0.732423		-1.42655e-05	0.000163985	0.930677
cg14756878	-	2	12568736	IGR	Open sea	0.00036893	0.000336885	0.273464		0.000302838	0.000321219	0.345795
cg04238983	MIR612	11	65210600	TSS1500	Open sea	-0.00058899	0.000564064	0.296398		-0.000590893	0.000546008	0.279161
cg09866101	SDK1	7	4266998	Body	Open sea	4.45501e-05	0.00014928	0.765373		5.22946e-05	0.000146807	0.721681
cg24476153	DENND3	8	142139938	5'UTR	South shore	1.05615e-05	0.000110377	0.92377		3.97865e-05	0.000103301	0.700125
cg22349396	CHRNE	17	4803684	Body	Island	0.00176309	0.000543402	0.00117638		0.00170232	0.000528332	0.00127272
cg01572144	-	2	236293517	IGR	Island	0.000143527	0.00023387	0.539411		0.000185813	0.000230023	0.419205
cg24401262	-	1	31956405	IGR	Open sea	0.000755105	0.000442269	0.0877578		0.000825857	0.000427188	0.0532066
cg27365342	PHACTR1	6	12881417	Body	Open sea	-0.000112392	0.000333217	0.735895		-9.29104e-05	0.000319407	0.77114
cg14943002	DDB2	11	47256035	Body	Open sea	-0.000151459	0.000177472	0.393422		-0.000158262	0.000173601	0.361957
cg17920197	LGI4	19	35627220	TSS1500	Open sea	-4.67805e-05	9.22669e-05	0.612146		-8.08741e-05	9.1042e-05	0.37437
cg17517598	FADS3	11	61659090	TSS200	Island	7.99578e-06	3.33805e-05	0.810691		5.11606e-06	3.35557e-05	0.878821
cg13894719	-	4	56534223	IGR	Open sea	-0.000333252	0.000559286	0.551274		-0.000373618	0.000551119	0.497818
cg12030301	-	3	5134159	IGR	North shelf	4.53432e-06	0.000246023	0.985295		-4.8091e-07	0.000232152	0.998347
cg25267392	-	2	119066331	IGR	Open sea	-6.66457e-05	0.000155441	0.668104		-5.02302e-05	0.000153793	0.743963
cg22675922	KCNQ1DN	11	2889840	TSS1500	North shore	-3.37222e-05	5.69001e-05	0.553412		-4.85036e-05	5.46548e-05	0.374835
cg18926409	-	15	65174571	IGR	Open sea	0.000416565	0.00031443	0.185229		0.000402072	0.000311409	0.196655
cg01878435	CD86	3	121774218	TSS200	Open sea	0.000235122	0.00029176	0.420315		0.000280549	0.000278781	0.314251
cg08029287	-	4	1503238	IGR	North shelf	-0.000480802	0.000261423	0.0658895		-0.000555018	0.000253523	0.0285808
cg07936109	NXNL1	19	17566626	Body	Island	0.000590114	0.000403143	0.143253		0.000490887	0.00038033	0.196812
cg16327282	-	2	239625299	IGR	Open sea	-0.000279533	0.000236814	0.237845		-0.000270405	0.00023112	0.24201
cg26954101	-	14	77526296	IGR	Open sea	-0.000947673	0.000435359	0.0294983		-0.000986827	0.000431998	0.0223518
cg22842717	DCTN2	12	57939823	Body	North shore	-5.6129e-06	7.1677e-05	0.937583		1.54797e-05	6.99332e-05	0.824821
cg11095027	TOLLIP	11	1297066	3'UTR	North shore	0.000195193	0.000353964	0.581327		0.000158847	0.000341433	0.641763
cg04583842	BANP	16	88103117	Body	South shore	0.000107628	0.000464289	0.816683		0.000121169	0.000449785	0.787626
cg03498383	SLC12A4	16	68002044	Body	Island	-1.42362e-05	5.2672e-05	0.786944		-2.31067e-05	5.28529e-05	0.661975
cg03739609	LST1	6	31555016	Body	Open sea	3.96184e-05	0.00028836	0.890721		5.57957e-05	0.000286239	0.84545
cg03699843	SNX20	16	50701064	3'UTR	Open sea	0.000474423	0.000384126	0.216804		0.000417233	0.000378721	0.270597
cg07539709	FOXK2	17	80545454	Body	Island	0.000528006	0.000485976	0.277264		0.000487258	0.000477305	0.307325
cg02569115	TIMP2	17	76922138	TSS1500	South shore	0.000407261	0.000344631	0.237313		0.00047542	0.000335832	0.156879
cg05923687	-	1	63795711	IGR	Island	0.00010717	8.11956e-05	0.186867		0.00012783	8.00759e-05	0.110408
cg20967028	ART4	12	14996272	5'UTR	Open sea	1.27855e-05	0.000323696	0.968493		3.44042e-05	0.000316035	0.913312
cg19561774	SLC22A2	6	160679690	1stExon	Island	-0.000200837	0.000189446	0.289086		-0.00011756	0.000186846	0.52923
cg05550861	C4orf3	4	120222222	Body	South shore	0.000426534	0.000351081	0.224398		0.00042892	0.000345478	0.214411
cg13895834	PLXNA4	7	132263021	5'UTR	South shore	-1.46027e-05	9.70763e-05	0.88043		6.22419e-06	9.28343e-05	0.946545
cg09853238	-	6	149532290	IGR	Open sea	-1.93138e-05	0.00035079	0.956092		-8.11475e-05	0.00033745	0.809964
cg23066159	KLK7	19	51481472	Body	Open sea	-0.000123703	0.000373563	0.740536		-0.000180405	0.000366732	0.622772
cg25325512	PIM1	6	37142220	3'UTR	South shelf	-0.000394558	0.000371304	0.28795		-0.00041694	0.000361601	0.248894
cg01904393	-	12	51815083	IGR	North shelf	5.13413e-05	0.000240415	0.830895		1.91762e-05	0.000243437	0.937213
cg02219601	-	14	35835511	IGR	North shelf	0.000368012	0.000306943	0.230544		0.000339024	0.000296904	0.253511
cg15578015	HES4	1	934409	3'UTR	Island	2.32651e-05	2.09809e-05	0.267486		2.09346e-05	2.04261e-05	0.305412
cg27479162	PIK3AP1	10	98450737	Body	Open sea	-0.000351198	0.000547443	0.521182		-0.000231361	0.000529632	0.662232
cg13695465	RGL2	6	33266036	Body	North shore	-5.11713e-05	0.000120494	0.671069		-4.09254e-05	0.000118614	0.730072
cg02534164	-	11	109930823	IGR	Open sea	-0.000163669	0.000398807	0.681514		-0.000150187	0.000397793	0.705765
cg09918469	INHA	2	220436224	TSS1500	South shore	-1.46042e-05	4.94797e-05	0.767875		-1.85623e-05	4.67277e-05	0.691188
cg10635061	FHL2	2	106055006	1stExon	Open sea	3.74893e-05	0.000328395	0.909112		3.22792e-06	0.000320749	0.99197
cg15323252	PDLIM2	8	22436420	TSS1500	Island	2.01923e-05	1.84738e-05	0.274383		1.81804e-05	1.89777e-05	0.33807
cg17491449	RGS12	4	3344154	Body	South shelf	0.00123105	0.000454166	0.00671694		0.00122358	0.00044782	0.0062895
cg14766620	-	3	5018860	IGR	North shore	-0.000476396	0.000392184	0.22447		-0.000526362	0.000394712	0.182356
cg16264249	FAM189A1	15	29424512	Body	Open sea	0.000338086	0.000267655	0.206537		0.000286715	0.000252815	0.256756
cg12807187	EIF4E3	3	71778392	TSS200	South shelf	-9.18882e-05	0.00050623	0.855963		-0.000106321	0.000487388	0.827316
cg03151258	-	19	15694846	IGR	North shore	-0.000463337	0.000234642	0.0483076		-0.000422521	0.000229546	0.0656686
cg26568075	GNB1	1	1718809	Body	Open sea	-0.000169496	0.000155335	0.2752		-0.000166965	0.000153244	0.275917
cg21695727	ZNF592	15	85347344	3'UTR	Open sea	-0.00015785	0.000186448	0.397209		-0.000151124	0.000184143	0.411825
cg01832935	-	16	51026724	IGR	Open sea	-0.00022085	0.000132463	0.0954613		-0.000242646	0.000129887	0.0617449
cg04144151	GAL3ST2	2	242715019	TSS1500	South shelf	-0.000157255	0.000298098	0.597828		-0.000280133	0.000299645	0.349847
cg01335980	KIAA0556	16	27733133	Body	Open sea	-6.22569e-06	0.000276287	0.982022		2.99215e-05	0.000271155	0.912133
cg02820283	ABCA2	9	139912268	Body	Island	-0.000403759	0.000361204	0.263646		-0.000487729	0.000351195	0.164903
cg23624705	GFI1	1	92952655	TSS1500	South shore	-0.000211047	0.000479308	0.659709		-0.000146022	0.000480665	0.761287
cg05937453	SFRP5	10	99531765	TSS200	Island	3.99347e-05	3.70506e-05	0.281104		3.33369e-05	3.59632e-05	0.35394
cg06997549	NRIP2	12	2944163	5'UTR	Open sea	0.000560906	0.000379031	0.138915		0.000567331	0.000370409	0.125613
cg21250100	CSDC2	22	41956987	TSS200	Open sea	-4.48985e-05	0.000300966	0.881411		-7.61416e-06	0.00029286	0.979258
cg13601309	CTDP1	18	77443784	Body	South shelf	-0.000567806	0.000565594	0.315422		-0.000462055	0.000553863	0.404145
cg16486932	XPO6	16	28185382	Body	Open sea	3.34059e-05	7.12263e-05	0.639063		5.19403e-05	6.85744e-05	0.448792
cg06047587	-	3	117118875	IGR	Open sea	-0.000391525	0.000516737	0.448638		-0.000460391	0.000508879	0.365615
cg18843856	GLI2	2	121651050	Body	Open sea	-5.80521e-06	0.000205281	0.977439		1.82061e-05	0.000202399	0.928326
cg02406828	NOTCH1	9	139398572	Body	North shore	0.00013899	0.000326065	0.669915		0.000167479	0.00031293	0.592513
cg16171137	BAT3	6	31607634	Body	Open sea	-0.000848361	0.000487256	0.0816664		-0.000858035	0.000473168	0.0697729
cg05650680	MIR596	8	1765217	TSS200	South shore	0.000209955	0.000271347	0.439078		0.000209101	0.000262287	0.425323
cg09776718	PLEKHF1	19	30164820	Body	Island	-0.000137084	0.000271682	0.613857		-8.12926e-05	0.000258161	0.752844
cg04756594	SLC5A11	16	24857601	1stExon	Open sea	-0.000497154	0.000379386	0.190054		-0.000428943	0.000368373	0.244251
cg23415203	-	17	7975930	IGR	Open sea	0.000728208	0.00050431	0.148747		0.000721908	0.00048122	0.133573
cg05301181	CUL2	10	35379533	TSS1500	Island	1.72193e-05	2.36867e-05	0.46725		1.57592e-05	2.30786e-05	0.494702
cg09940677	CDC42BPB	14	103415458	Body	Open sea	0.000236764	0.000234729	0.313135		0.000265865	0.000227991	0.243565
cg25673948	MIR596	8	1765296	TSS200	South shore	0.000126693	0.000279642	0.650509		0.000174896	0.00027147	0.51941
cg00427604	LPCAT2	16	55542751	TSS200	North shore	0.000116607	0.000274276	0.670732		0.000135115	0.000273506	0.621298
cg07897659	CRELD2	22	50316901	Body	Island	-1.39896e-05	2.42503e-05	0.564018		-1.06682e-05	2.36769e-05	0.652296
cg09640555	SHROOM3	4	77406773	Body	Open sea	-0.000393183	0.00036061	0.275568		-0.000314805	0.000354349	0.374323
cg21469505	-	18	47085749	IGR	North shore	-0.00192314	0.000436494	1.05354e-05		-0.00188515	0.000418936	6.80017e-06
cg07992377	OSBPL5	11	3173953	5'UTR	Open sea	-2.69209e-05	0.000219591	0.902427		-2.38985e-05	0.000214017	0.911088
cg15124109	MRPL24	1	156711332	TSS1500	South shore	-2.29333e-05	0.000143648	0.873158		-4.68832e-05	0.000143302	0.743545
cg01395047	TLR9	3	52260349	TSS200	Open sea	7.01784e-05	0.000165325	0.671211		2.54645e-05	0.000161588	0.874781
cg04203950	SPNS2	17	4443191	3'UTR	South shelf	-8.93156e-05	0.0001735	0.606701		-5.57122e-05	0.000170502	0.743854
cg25290178	RGMA	15	93591806	Body	North shelf	-0.000909486	0.000573717	0.112909		-0.00092937	0.000559213	0.0965279
cg12799077	PRICKLE1	12	42984224	TSS1500	Island	-0.00016304	0.000240862	0.49847		-0.000174102	0.000229899	0.448871
cg12988813	JAZF1	7	27946471	Body	Open sea	-7.39929e-05	0.000611206	0.903643		-0.000159811	0.000598054	0.789301
cg22672078	DDX51	12	132628386	Body	Island	-8.81143e-05	5.97166e-05	0.140067		-9.24417e-05	5.86121e-05	0.114755
cg27093918	-	16	69564625	IGR	Open sea	-0.00167824	0.00066604	0.0117446		-0.00184351	0.000647255	0.00439673
cg08539620	CNP	17	40118030	TSS1500	North shore	0.000353383	0.000287506	0.219022		0.000352076	0.000272845	0.196917
cg22736323	PDGFRA	4	55095529	1stExon	North shore	-3.65229e-05	0.00041669	0.930155		-4.21246e-05	0.000398666	0.915849
cg04706338	VTN	17	26697052	Body	North shore	-0.000475267	0.000263317	0.0710863		-0.000507857	0.000250719	0.0428052
cg07385423	FCRLB	1	161697574	3'UTR	South shore	0.000131809	0.000144138	0.360471		0.000140317	0.000133182	0.292079
cg10093679	KAT5	11	65482056	Body	South shelf	0.000212019	0.000236629	0.370254		0.000138947	0.000236326	0.556569
cg10861731	C10orf128	10	50395528	Body	Open sea	-0.00150702	0.000775202	0.0518903		-0.00158009	0.000749489	0.0350118
cg09409496	DYRK1A	21	38738374	TSS1500	Open sea	8.49285e-06	4.29368e-05	0.843202		5.87612e-06	4.25005e-05	0.890035
cg09221482	AGPAT4	6	161557754	Body	Open sea	0.000126577	0.000335303	0.7058		0.000166808	0.000328138	0.611209
cg23479619	GGA1	22	38004480	TSS200	Island	0.000146539	0.00010204	0.150975		0.000148358	9.93907e-05	0.135523
cg07970658	SNX8	7	2314896	Body	North shelf	-2.21211e-07	5.09542e-05	0.996536		9.70246e-06	5.13836e-05	0.850231
cg19093205	-	20	61641594	IGR	South shore	-0.000998868	0.000411155	0.0151231		-0.000929387	0.000405761	0.0219935
cg17378359	KIAA1688	8	145814111	Body	Island	-5.12486e-06	0.000254059	0.983906		5.43503e-05	0.000251462	0.828881
cg07381470	SSU72	1	1483130	Body	Open sea	0.00022545	0.000200216	0.260153		0.000200329	0.000192939	0.299129
cg04620833	PRG3	11	57149840	TSS1500	Open sea	-0.000839012	0.000302502	0.0055444		-0.000774217	0.000292654	0.00815689
cg12736206	ZC3H11A	1	203787773	Body	Open sea	-0.00013341	0.00026009	0.607994		-6.44999e-05	0.000257279	0.802046
cg01548777	ZBTB46	20	62433998	5'UTR	Island	-5.79723e-05	0.000348546	0.8679		-1.81481e-05	0.00034605	0.958175
cg11007362	-	6	901022	IGR	Open sea	-0.000222671	0.000456902	0.62601		-8.38871e-05	0.000461589	0.85579
cg17873456	-	13	107132363	IGR	Open sea	1.07436e-05	0.000200174	0.957197		-1.81012e-06	0.00019735	0.992682
cg21757633	SAPS2	22	50847567	Body	South shelf	0.000255231	0.000466676	0.584439		0.000322983	0.000446037	0.468993
cg02413326	B3GALT5	21	41027785	TSS1500	Open sea	7.74943e-05	7.86833e-05	0.324679		8.93609e-05	7.79611e-05	0.251703
cg01928820	PTCRA	6	42883624	TSS200	Open sea	-0.000583741	0.000438351	0.182967		-0.00046864	0.000424866	0.270014
cg26677602	GPA33	1	167035992	Body	Open sea	2.57864e-05	0.000100256	0.797019		1.4529e-05	9.74503e-05	0.881481
cg27207500	ANKLE2	12	133317906	Body	Open sea	-0.000158125	0.00024039	0.510677		-0.000115704	0.000230151	0.615153
cg22333471	-	19	36480971	IGR	North shelf	-0.000343928	0.00027942	0.218373		-0.000371936	0.000270386	0.168954
cg10183150	C4orf3	4	120222239	Body	South shore	0.00120851	0.000514457	0.0188189		0.00119254	0.000494084	0.0157945
cg19782271	STK10	5	171616253	TSS1500	South shore	0.000326148	0.000572439	0.568846		0.00037654	0.000544066	0.488884
cg00947478	-	14	106410628	IGR	Open sea	-0.000675038	0.000406564	0.096844		-0.000608931	0.00040429	0.132022
cg06475223	LAMA3	18	21498693	Body	Open sea	-0.000802067	0.000394359	0.0419668		-0.000870819	0.0003881	0.024845
cg27304020	-	6	28956327	IGR	Island	0.0007729	0.000334703	0.0209318		0.000761717	0.000320044	0.0173107
cg16584290	EXOC3	5	462447	Body	North shelf	-0.000250374	0.000154395	0.10488		-0.000235837	0.000145342	0.104667
cg19187145	SECISBP2L	15	49338251	Body	North shore	5.64402e-05	6.1567e-05	0.359285		5.22767e-05	6.04189e-05	0.386908
cg23690528	SGCE	7	94285270	Body	Island	0.000258674	0.000121115	0.0326973		0.000227682	0.000118006	0.0536806
cg09834049	CDH24	14	23525720	5'UTR	North shore	-0.000392011	0.000226268	0.0831831		-0.000403026	0.000219863	0.0667904
cg09092280	-	8	62646214	IGR	Open sea	-0.000217374	0.000380746	0.568056		-0.000227522	0.000374703	0.543714
cg07999415	NUMA1	11	71724338	Body	Open sea	-7.17071e-05	3.34095e-05	0.0318482		-6.8508e-05	3.22547e-05	0.0336724
cg17542333	MRVI1	11	10673844	5'UTR	Open sea	5.9501e-05	0.000180214	0.741273		1.67607e-05	0.000172632	0.922656
cg05994997	-	16	34213700	IGR	Open sea	-0.00060922	0.000504525	0.227235		-0.000554846	0.000494371	0.261724
cg21892522	LOC401052	3	10052995	TSS1500	Island	-2.3808e-05	5.61639e-05	0.671637		-1.77656e-05	5.27283e-05	0.736172
cg16248554	GLI2	2	121637755	Body	Open sea	4.21962e-05	9.23378e-05	0.647688		2.65938e-05	8.95482e-05	0.766484
cg25461508	RGS14	5	176784715	TSS200	Open sea	-2.21632e-05	0.000152467	0.884423		-7.85713e-05	0.000149809	0.599948
cg01562995	WDR60	7	158714603	Body	South shore	-5.73204e-05	6.38617e-05	0.369414		-4.66115e-05	6.11537e-05	0.445939
cg22791948	-	5	3932193	IGR	Open sea	-3.32937e-05	9.90674e-05	0.736817		-3.71926e-05	9.78679e-05	0.703924
cg09356750	DPP9	19	4691020	Body	South shelf	-5.91238e-05	0.000108579	0.586081		-6.04438e-05	0.000107623	0.574372
cg02280859	NADK	1	1711185	TSS1500	South shore	2.07401e-05	0.000344446	0.951986		7.11927e-05	0.00034336	0.835743
cg00872270	ZNF213	16	3190814	Body	Island	5.09132e-06	0.000113856	0.964333		1.13557e-05	0.000111163	0.918635
cg16655795	-	19	42897238	IGR	North shelf	-0.000353576	0.00025052	0.158136		-0.000333057	0.000246654	0.17692
cg02884024	C20orf177	20	58515388	TSS200	Island	1.65262e-05	2.36414e-05	0.48453		1.43503e-05	2.3366e-05	0.539113
cg02386353	-	5	92947632	IGR	Open sea	0.000243638	0.000429038	0.570122		0.00019679	0.000422255	0.641183
cg25722945	-	10	28063252	IGR	Open sea	-0.00027157	0.00049039	0.579726		-0.000411806	0.000483823	0.394686
cg17679427	CREM	10	35480749	Body	Open sea	-0.000640319	0.000433898	0.140015		-0.000628126	0.000422902	0.137471
cg13978767	PNPLA6	19	7620597	Body	Island	-1.03581e-06	6.18805e-05	0.986645		-4.64003e-06	6.00902e-05	0.93845
cg26073542	OSBPL5	11	3174128	5'UTR	Open sea	-9.1849e-05	0.000328498	0.779782		-0.000165417	0.000321605	0.607008
cg10378819	MRGPRX3	11	18157405	5'UTR	Open sea	-0.000194163	0.00023836	0.415312		-0.000202953	0.00023905	0.395883
cg13731761	C11orf21	11	2321780	Body	Open sea	-0.000151898	0.000240711	0.528016		-0.00017373	0.000244358	0.477105
cg22043652	TOLLIP	11	1301434	Body	North shore	1.84086e-05	7.2391e-05	0.799269		1.66097e-05	7.1316e-05	0.815837
cg17479280	MEF2D	1	156466088	5'UTR	North shelf	-0.000453796	0.000279313	0.10423		-0.00047311	0.000278862	0.0897776
cg25406166	-	6	91320964	IGR	Island	3.50741e-05	4.27169e-05	0.411599		4.1661e-05	4.17972e-05	0.318891
cg26957471	ANKRD11	16	89363967	Body	Open sea	-2.36259e-05	0.000245792	0.923424		-6.26746e-05	0.000243201	0.796633
cg25919221	CA6	1	9006680	Body	Open sea	-7.68635e-05	0.000420356	0.854913		9.86092e-05	0.000399524	0.80505
cg02492143	-	16	889432	IGR	Open sea	3.72896e-05	0.000158043	0.813474		3.25395e-05	0.000152363	0.830885
cg14875449	PXK	3	58318760	1stExon	Island	1.03743e-05	1.67951e-05	0.536774		8.56588e-06	1.67885e-05	0.609895
cg15621740	EIF2C1	1	36385965	3'UTR	Open sea	-0.00025898	8.97474e-05	0.00390597		-0.000266948	8.91727e-05	0.00275703
cg13662778	FGG	4	155533883	5'UTR	Open sea	9.69298e-05	0.000310198	0.754678		5.36288e-05	0.000303855	0.859905
cg07204747	FCHSD1	5	141030761	Body	North shore	-1.33979e-05	2.21124e-05	0.544583		-1.71444e-05	2.1534e-05	0.425942
cg13090671	HCP5	6	31431002	1stExon	Open sea	6.30669e-05	0.00010692	0.555292		6.28023e-05	0.000103967	0.545804
cg12142501	MIR596	8	1765358	TSS200	South shore	6.27016e-06	0.00017007	0.97059		4.39388e-07	0.000166747	0.997898
cg00811020	NAA30	14	57858335	Body	Island	0.000492379	0.000476742	0.301698		0.000584943	0.000450194	0.193837
cg07863994	TYMP	22	50964211	Body	Island	-6.58803e-06	1.35903e-05	0.627846		-9.0924e-06	1.32976e-05	0.494125
cg26364947	TMEM132D	12	130316058	Body	Open sea	-0.000224715	0.000347996	0.518448		-0.000248477	0.000340133	0.465068
cg13893555	FBXO10	9	37574338	5'UTR	North shore	-8.9325e-06	0.000431323	0.983477		4.88263e-05	0.000424622	0.908455
cg26990835	MVP	16	29831705	TSS200	South shelf	-4.43404e-05	0.000106697	0.677724		-4.99323e-05	0.000101758	0.62364
cg19099049	SEMA6D	15	48011466	5'UTR	South shore	-0.000102275	0.000273561	0.708504		-8.99862e-05	0.000266648	0.735762
cg08824373	-	22	18117835	IGR	North shelf	7.91571e-05	0.000144647	0.584211		5.40676e-05	0.000134108	0.686826
cg14179433	DPP8	15	65809620	5'UTR	North shore	-3.89436e-05	2.66727e-05	0.144276		-3.64754e-05	2.55876e-05	0.15401
cg18471664	-	3	5028143	IGR	North shore	-0.000119418	0.000323267	0.711823		-0.000186993	0.000322829	0.562434
cg21074413	GPR133	12	131494614	Body	Open sea	-4.56817e-06	0.000275859	0.986788		-2.90756e-05	0.000268426	0.913743
cg02138264	STC2	5	172754465	Body	Island	0.00014687	0.000142982	0.304332		0.000163399	0.000137499	0.234691
cg13468418	-	4	186048907	IGR	Island	-8.69437e-06	0.000100996	0.931398		-1.41651e-05	9.83933e-05	0.885528
cg14047548	SURF6	9	136199066	Body	Island	-1.89723e-06	3.87632e-05	0.960964		1.14614e-05	3.82492e-05	0.764444
cg00657095	PPARD	6	35310123	TSS1500	North shore	-0.000306366	0.000186526	0.10049		-0.000298861	0.000178359	0.093815
cg27001250	PTPRS	19	5247721	Body	South shore	-2.88507e-05	0.000189971	0.87929		-3.84452e-05	0.000168774	0.819809
cg16282361	ADARB2	10	1767482	Body	Open sea	2.29866e-05	8.33524e-05	0.78272		2.71747e-05	7.8423e-05	0.728957
cg13990743	-	1	212108591	IGR	Open sea	0.000326061	0.000320896	0.309583		0.000263598	0.000318152	0.407371
cg20529070	L3MBTL	20	42142751	TSS1500	North shore	0.000171795	0.000371233	0.643531		0.000135741	0.000364218	0.709378
cg15390816	NCOR2	12	124919231	Body	Open sea	8.09567e-05	0.000144611	0.575601		8.45702e-05	0.000138164	0.540472
cg04436255	MT1A	16	56672184	TSS1500	Island	8.9009e-05	0.000124625	0.475095		7.7395e-05	0.000121214	0.523149
cg00024516	-	4	123506194	IGR	Open sea	-0.000294565	0.000404792	0.466801		-0.000285687	0.000392164	0.466313
cg08842907	BSCL2	11	62470818	Body	North shelf	0.000122201	0.000367777	0.739687		8.07307e-05	0.000359028	0.822089
cg19762644	PIK3C3	18	39535255	1stExon	Open sea	5.49143e-05	0.000102561	0.592351		5.5018e-05	0.000100113	0.582623
cg23840340	TRAF3IP1	2	239229728	Body	South shore	-1.58506e-05	3.89978e-05	0.684413		-2.61948e-05	3.80631e-05	0.491331
cg27555036	SLC7A5	16	87898191	Body	South shelf	-0.000186692	0.000205752	0.364213		-0.000125411	0.000199337	0.529255
cg27181554	SEPX1	16	1992734	Body	Island	3.14221e-05	0.000152745	0.837013		3.69395e-05	0.000145776	0.79996
cg24753148	APLP2	11	129993542	Body	Island	9.13437e-06	9.87019e-05	0.926265		4.0308e-05	9.60153e-05	0.674626
cg25855001	RAP1GAP2	17	2886346	Body	Open sea	-0.000127128	0.00023668	0.591179		-0.000145219	0.000230963	0.529509
cg15617155	-	1	63785321	IGR	Island	0.000212724	0.000144634	0.141353		0.000221124	0.000143616	0.123636
cg14032465	-	9	74278132	IGR	Open sea	-0.000195374	0.000247622	0.430112		-0.00016938	0.0002389	0.478326
cg27358097	GALNTL4	11	11643816	TSS1500	Island	-1.77561e-05	2.66758e-05	0.505649		-1.49116e-05	2.62764e-05	0.570381
cg03466237	TOLLIP	11	1298256	3'UTR	Island	4.20361e-05	2.32824e-05	0.0709985		4.19217e-05	2.24764e-05	0.0621613
cg17855783	DNAJC16	1	15853005	TSS1500	North shore	-7.39131e-06	7.72207e-05	0.923746		2.31812e-05	7.53579e-05	0.758376
cg22565033	MXI1	10	111968112	Body	Island	-7.28477e-05	0.000144372	0.613853		-2.96164e-05	0.000141284	0.833961
cg15090877	P4HB	17	79801920	Body	North shelf	0.000560986	0.00034973	0.108702		0.000511599	0.000336173	0.128051
cg06446668	FAM155A	13	108519752	TSS1500	Island	0.000544771	0.000231361	0.0185408		0.000496011	0.000226921	0.0288279
cg17733447	SP6	17	45929399	5'UTR	South shore	-0.000372589	0.000434683	0.391362		-0.000382885	0.000411018	0.351568
cg07672449	RNASEK	17	6916889	Body	North shore	-0.000163557	0.000163616	0.317487		-0.000177486	0.00015783	0.260784
cg16707405	CDO1	5	115152413	TSS200	Island	0.000105689	6.214e-05	0.0889776		0.000111276	5.99677e-05	0.0635102
cg12537003	RAP1GAP2	17	2886453	Body	Open sea	0.000228114	0.000406686	0.574858		0.000252635	0.000407297	0.535079
cg27019245	MICB	6	31465716	TSS200	Island	4.51098e-06	2.88685e-05	0.875828		-2.78348e-06	2.79206e-05	0.920589
cg25320328	GFI1	1	92953037	TSS1500	South shore	-0.000876421	0.000511642	0.0867206		-0.000836918	0.000502623	0.0958925
cg04588138	-	10	3251149	IGR	Open sea	-0.000775361	0.000504836	0.124571		-0.000731928	0.00048761	0.133342
cg10174387	NUP93	16	56763735	TSS1500	North shore	4.22619e-05	0.000108572	0.697089		6.03355e-05	0.000103718	0.560751
cg18278184	SRGN	10	70847430	TSS1500	Open sea	-3.92459e-05	0.000181823	0.829107		-4.87913e-05	0.00017626	0.781923
cg07985890	NEAT1	11	65190999	Body	Island	-3.17233e-05	3.8268e-05	0.407118		-2.60188e-05	3.62061e-05	0.472369
cg12594244	LOXL1	15	74218754	TSS200	Island	-0.000122332	0.000253288	0.629114		-0.000130448	0.000244612	0.593837
cg00507414	GNAI3	1	110091578	Body	Island	6.37048e-05	9.38169e-05	0.497117		0.000101983	9.28511e-05	0.272051
cg23948843	-	2	164204752	IGR	Island	0.00108097	0.000691089	0.11778		0.00120887	0.000660728	0.0673085
cg04022063	TJP1	15	30114295	5'UTR	Island	0.000204741	0.000102778	0.0463637		0.000221247	0.000101834	0.0298091
cg06971773	TACR2	10	71169083	Body	South shore	-2.0564e-05	0.000565758	0.971005		8.8712e-05	0.000537383	0.86888
cg06784232	CSGALNACT1	8	19463150	Body	South shelf	-0.000843996	0.000511709	0.0990723		-0.000663088	0.00050698	0.190901
cg12697325	GAS7	17	9862763	Body	Open sea	-0.000704838	0.000416448	0.090551		-0.000649505	0.000403593	0.107549
cg20936475	MANF	3	51422676	TSS200	Island	-9.11359e-06	2.31302e-05	0.693572		-1.45815e-05	2.26752e-05	0.520185
cg08142684	TCP1	6	160209868	Body	North shore	1.32288e-05	4.52863e-05	0.770199		1.43446e-05	4.51243e-05	0.750567
cg22729335	TIMM13	19	2427816	1stExon	Island	0.000500479	0.000455768	0.27216		0.000519196	0.000458188	0.257151
cg12047944	SPNS3	17	4336445	TSS1500	Open sea	0.000451027	0.000196288	0.0215739		0.000416407	0.000191892	0.030006
cg25471413	UBR5	8	103424494	1stExon	Island	2.25611e-06	1.10522e-05	0.83825		4.07183e-06	1.08623e-05	0.707766
cg06103029	-	12	58299321	IGR	Open sea	1.38646e-06	0.000168659	0.993441		3.7277e-05	0.000159881	0.815641
cg09257456	MS4A12	11	60260937	5'UTR	Open sea	-0.000135569	0.000702578	0.84699		-0.000229143	0.000679725	0.736033
cg03431155	CUX1	7	101840446	Body	South shore	-0.000122758	0.000132452	0.354022		-0.000123668	0.000131515	0.347046
cg05618183	FUS	16	31190476	TSS1500	North shore	-0.000196221	0.000526468	0.709362		-0.000233738	0.000528184	0.658104
cg17859448	S1PR1	1	101703749	5'UTR	South shore	-0.000207611	0.000394164	0.598394		-0.00011415	0.000386418	0.767685
cg13452961	-	9	129468985	IGR	South shore	-0.000164304	0.000214385	0.44344		-0.000149442	0.00021248	0.481855
cg08506306	MBD3	19	1580576	Body	Island	1.12436e-05	0.000216309	0.958545		6.26784e-06	0.000207502	0.975903
cg04863713	ADAMTSL4	1	150521201	TSS1500	North shore	-0.000133657	0.000324011	0.679967		-6.4001e-05	0.000319462	0.841215
cg08426047	ZSCAN2	15	85143775	TSS1500	North shore	-0.0002447	0.000103865	0.0184761		-0.000236512	0.000103538	0.0223532
cg02108620	ULK4	3	42002230	5'UTR	North shore	-0.000470721	0.000531858	0.37613		-0.00049998	0.000520542	0.336805
cg10375964	-	13	112815146	IGR	North shelf	0.000143021	0.000128073	0.264118		9.59034e-05	0.000127918	0.453421
cg13579295	ANAPC2	9	140069745	Body	South shore	0.00134488	0.000460269	0.0034786		0.00137686	0.000432935	0.00147126
cg21997130	TBCD	17	80895607	Body	North shelf	1.04764e-05	0.000101722	0.917971		2.46108e-05	9.98527e-05	0.805317
cg19839956	-	8	1444021	IGR	Island	-3.3751e-05	5.67296e-05	0.55188		-3.27305e-05	5.81897e-05	0.57379
cg18040892	SMARCA4	19	11144017	Body	Island	6.04796e-05	4.93471e-05	0.220351		5.3781e-05	4.89002e-05	0.271415
cg09804649	-	6	168815615	IGR	South shore	-0.00024492	0.000182569	0.179752		-0.000255946	0.000176602	0.147258
cg14254853	PUM1	1	31538579	TSS200	Island	-1.55148e-05	6.2138e-05	0.802833		2.94263e-06	5.90203e-05	0.960236
cg06821993	CSMD3	8	114449011	1stExon	South shelf	0.000345183	0.000308627	0.263376		0.000396335	0.000300342	0.186965
cg14552772	ARFRP1	20	62339237	5'UTR	Island	1.15409e-05	1.92388e-05	0.548588		1.27907e-05	1.79521e-05	0.476162
cg15357078	WDR86	7	151082220	Body	South shelf	-3.67182e-05	6.94835e-05	0.597191		-4.36343e-05	7.04023e-05	0.535399
cg14382976	ASZ1	7	117067624	TSS200	Island	7.74982e-05	0.000463845	0.867309		-1.55834e-05	0.000445046	0.972068
cg05850338	-	17	79933123	IGR	North shelf	0.000182027	0.000519609	0.726103		0.000141146	0.000517408	0.785012
cg05200313	SLC24A4	14	92960827	3'UTR	Open sea	-0.000695372	0.00036735	0.0583656		-0.000626006	0.000370545	0.0911392
cg00359590	CLU	8	27469673	TSS1500	North shelf	0.000103222	0.000214148	0.629798		0.00015483	0.000208889	0.458568
cg22538110	PTPRG	3	61851257	Body	Open sea	-3.84096e-05	7.49021e-05	0.608093		-3.57068e-05	7.42769e-05	0.630711
cg11542224	TOX	8	60031438	Body	Island	-3.40946e-05	5.54881e-05	0.53892		-3.08802e-05	5.45165e-05	0.571096
cg17672850	-	17	40206354	IGR	Open sea	-0.00032829	0.000285601	0.250362		-0.000295058	0.000275374	0.283952
cg18803104	-	6	28956324	IGR	Island	0.000364463	0.000203764	0.0736712		0.000315877	0.000196691	0.108285
cg12465518	SCARNA20	17	58308936	Body	Open sea	0.000143886	0.000413767	0.72803		0.000165839	0.000408159	0.684516
cg02291855	FBXL19	16	30934439	TSS1500	Island	3.7142e-06	0.000120388	0.975388		1.74764e-06	0.000114219	0.987792
cg10924085	INPP5A	10	134503433	Body	North shore	-0.000285772	0.000214425	0.182617		-0.000263292	0.000221332	0.234211
cg19063564	ZNF43	19	22019059	TSS200	South shore	0.000111092	0.000190821	0.560445		0.000117608	0.000189823	0.535542
cg17715222	-	13	79183694	IGR	Island	0.000103579	8.52804e-05	0.224529		0.000115457	8.25651e-05	0.161999
cg01582937	SORBS3	8	22411211	5'UTR	South shore	-0.000299821	0.000289164	0.299803		-0.000342907	0.000278213	0.21775
cg19937056	KCNMB2	3	178275698	TSS1500	Open sea	-0.000257237	0.000446673	0.564686		-0.000405235	0.000428047	0.343789
cg05135521	RBMS1	2	161188335	Body	Open sea	-0.000655732	0.000650204	0.313213		-0.000574264	0.000619933	0.354273
cg16894214	-	10	134266679	IGR	Island	2.30821e-06	3.2396e-05	0.943199		-2.34925e-06	3.18571e-05	0.941215
cg00498024	B3GNT8	19	41934170	5'UTR	Open sea	3.1436e-05	9.1096e-05	0.73003		4.15147e-05	8.91463e-05	0.641436
cg24494617	PEBP4	8	22735388	Body	Open sea	0.000175601	0.000444197	0.692605		0.000316129	0.000434004	0.466368
cg08469083	-	1	149818943	IGR	North shelf	2.40145e-05	0.000285807	0.933038		-5.70719e-06	0.000279747	0.983723
cg01179986	ZNF692	1	249152877	5'UTR	Island	1.95234e-07	6.54587e-05	0.99762		1.7573e-05	6.37192e-05	0.782711
cg18614735	ANK1	8	41583523	Body	Island	0.000162955	0.000625176	0.794359		0.000167798	0.000609091	0.78294
cg10370305	-	11	27303972	IGR	Open sea	0.000315896	0.000381883	0.40812		0.000352128	0.000375549	0.348432
cg02264082	-	3	130235850	IGR	North shore	0.000202637	0.000100395	0.0435498		0.000185978	9.60999e-05	0.0529593
cg17618595	FOXQ1	6	1311342	TSS1500	Island	2.91822e-05	3.90549e-05	0.454937		2.64873e-05	3.7972e-05	0.485459
cg05542646	-	16	88442086	IGR	North shore	4.34479e-05	6.11577e-05	0.477441		4.46339e-05	5.99644e-05	0.456671
cg08291886	ARMC1	8	66546652	TSS1500	South shore	1.34957e-05	0.000229322	0.953071		2.07687e-05	0.000228864	0.927694
cg17950348	DNAJB6	7	157183466	Body	Open sea	-0.000199206	0.000406336	0.623958		-7.05969e-05	0.000395554	0.858349
cg00418068	-	1	33895505	IGR	North shore	-0.000173495	0.000141553	0.220332		-0.000176134	0.000139048	0.205257
cg11770664	RASSF4	10	45470023	Body	Island	-0.000968399	0.000258425	0.000178745		-0.0010521	0.000252772	3.15104e-05
cg03628820	GATA4	8	11607557	Body	Island	-0.000486538	0.000419361	0.245972		-0.000474004	0.000413714	0.251908
cg06731639	-	16	50699167	IGR	Open sea	-1.65801e-05	0.000152406	0.91337		3.24346e-05	0.000150283	0.829125
cg10114555	MOV10	1	113216774	TSS1500	North shore	0.000124485	0.000496648	0.802084		0.000266033	0.000483683	0.582309
cg13932473	DVL1	1	1282742	Body	North shore	5.04591e-05	0.000117872	0.668591		4.35214e-05	0.000112022	0.69764
cg02061224	-	10	133834823	IGR	Open sea	-0.000367197	0.000219175	0.0938635		-0.000296905	0.000218348	0.173901
cg24591182	PLCB3	11	64019217	1stExon	Island	7.06896e-07	1.29733e-05	0.956546		2.90815e-06	1.25113e-05	0.816195
cg17099569	-	2	121549866	IGR	Open sea	-3.32181e-05	0.00043653	0.939343		0.00010286	0.00043412	0.812704
cg21799270	SEC24A	5	133985246	Body	South shore	0.00017352	0.000410387	0.672426		0.000231804	0.000394216	0.556524
cg00196474	-	3	71702735	IGR	Open sea	0.000262572	0.000243157	0.280211		0.000265651	0.000234992	0.258279
cg00326161	-	6	74710701	IGR	Open sea	-0.000609704	0.000316032	0.0536998		-0.000638708	0.000305171	0.0363538
cg05106206	RBM15B	3	51429142	1stExon	Island	1.68243e-06	7.27077e-05	0.981539		1.56777e-06	7.14344e-05	0.98249
cg11809107	-	2	3826782	IGR	Open sea	1.05455e-05	0.000494881	0.982999		6.02279e-05	0.000482507	0.900664
cg13695877	QKI	6	163835251	TSS1500	Open sea	-1.70344e-05	1.16038e-05	0.142103		-1.73568e-05	1.15209e-05	0.131927
cg01125608	CEP72	5	646071	Body	Island	-0.000110663	0.000161467	0.493119		-0.00012627	0.000161436	0.434117
cg05710032	-	16	87813069	IGR	Island	0.000426912	0.000391906	0.276011		0.000460288	0.000376476	0.221472
cg08365982	CAV3	3	8775601	1stExon	Open sea	-0.000171759	0.000244159	0.481762		-0.000145525	0.000244722	0.552074
cg09430705	-	12	6831052	IGR	North shelf	-3.97679e-05	0.000276426	0.885608		-5.15315e-05	0.000255632	0.840241
cg02068171	ABLIM1	10	116392602	Body	South shore	7.80942e-05	0.000139178	0.574723		7.66987e-05	0.000134602	0.568801
cg09471658	TNFRSF8	1	12178858	Body	Open sea	-1.9903e-05	0.000144862	0.89072		1.49938e-05	0.00013945	0.914375
cg01274028	PC	11	66633768	Body	South shelf	8.42999e-05	0.000329269	0.797934		2.50147e-05	0.000317058	0.937115
cg24027320	TASP1	20	13620031	TSS1500	South shore	0.0014849	0.000763489	0.051788		0.00154612	0.000747504	0.0386041
cg27175288	VWCE	11	61062837	TSS200	Island	-2.88705e-05	1.77548e-05	0.103936		-2.69334e-05	1.72996e-05	0.119498
cg08146977	-	1	31628259	IGR	Island	1.90483e-05	4.243e-05	0.653479		2.29659e-05	4.05733e-05	0.571371
cg22202401	CSNK1A1P	15	37110854	TSS200	South shore	1.85903e-05	0.000160478	0.907777		3.56447e-05	0.000153657	0.816557
cg25363258	WDR45L	17	80573597	3'UTR	South shore	-0.000123993	5.42811e-05	0.022355		-0.000129808	5.35764e-05	0.0153992
cg21063500	MOSPD3	7	100208785	TSS1500	North shore	-7.57333e-05	0.000343938	0.82572		-4.64976e-05	0.000339693	0.891125
cg13736064	GATAD1	7	92076723	TSS200	Island	-8.72059e-05	4.18327e-05	0.0371026		-8.26745e-05	4.12571e-05	0.0450822
cg25359664	-	19	31844954	IGR	South shore	-0.00019367	0.000146375	0.185799		-0.000190358	0.00014176	0.179331
cg03214395	FAM108A1	19	1884819	5'UTR	Island	-2.22693e-06	3.18925e-05	0.944332		-6.8726e-06	3.03161e-05	0.820659
cg16436164	-	12	19936663	IGR	Open sea	0.000559559	0.000578649	0.333539		0.000363783	0.000571586	0.524486
cg07167398	DHX9	1	182808363	TSS200	Island	6.54991e-06	2.57516e-05	0.799226		5.02218e-06	2.44246e-05	0.837088
cg06498328	EFR3B	2	25266068	Body	South shore	0.000183999	0.000326192	0.572698		0.000178177	0.000311181	0.566928
cg26993007	GFRA1	10	117884933	Body	Island	-0.000118257	9.02666e-05	0.190168		-0.000101063	8.77344e-05	0.249354
cg08548748	DUSP23	1	159750361	TSS1500	North shore	-1.95129e-05	0.000154587	0.899553		-2.19461e-05	0.000153841	0.886563
cg07864031	GALNTL2	3	16220043	Body	Open sea	-1.26234e-05	1.37169e-05	0.357426		-1.56851e-05	1.32757e-05	0.237409
cg06198069	BLCAP	20	36151184	5'UTR	Island	-2.2256e-05	3.16643e-05	0.482135		-1.86072e-05	3.07212e-05	0.544728
cg02455392	-	1	232514215	IGR	Open sea	-6.44707e-05	0.000115701	0.57738		-6.98192e-05	0.000113392	0.53807
cg10374534	FAM20A	17	66554600	Body	Open sea	0.000133793	0.000114091	0.240921		0.000108734	0.000107087	0.309925
cg18273408	SRM	1	11115091	Body	North shelf	4.5258e-05	7.40229e-05	0.540931		3.57222e-05	7.33347e-05	0.626179
cg12072803	KDM4B	19	4968558	TSS1500	Island	-9.44996e-05	0.000190535	0.619916		-7.9936e-05	0.000177387	0.652257
cg09559545	KIAA1407	3	113775765	TSS1500	South shore	0.000118388	0.000188151	0.529206		0.000123306	0.000182498	0.499259
cg00800365	MESP2	15	90318772	TSS1500	North shore	-2.77985e-05	8.13167e-05	0.732461		-1.10763e-05	7.93831e-05	0.889032
cg25408617	NEURL1B	5	172093513	Body	North shelf	0.000154558	0.000194882	0.427727		0.000161322	0.00019128	0.399013
cg20395643	GATSL3	22	30685903	TSS1500	Island	-8.45367e-06	8.06766e-05	0.916547		-9.03641e-06	7.74537e-05	0.907123
cg01234379	-	16	88168314	IGR	South shelf	0.000101474	0.00024282	0.676022		0.000127822	0.000235373	0.587087
cg23076591	MN1	22	28197571	TSS200	Island	-1.12448e-05	1.81773e-05	0.536167		-1.02025e-05	1.76718e-05	0.563716
cg14059221	GOSR1	17	28803808	TSS1500	North shore	-0.000215525	0.000142201	0.129611		-0.00017717	0.000139767	0.204937
cg03668033	RPL24	3	101405211	Body	North shore	-9.60216e-06	8.57375e-05	0.910827		-6.78187e-06	8.70508e-05	0.937902
cg14794577	SP1	12	53774438	5'UTR	Island	1.32771e-05	2.60103e-05	0.609734		1.60489e-05	2.53302e-05	0.52635
cg23990942	SERTAD3	19	40946878	3'UTR	North shelf	0.000127141	0.000214922	0.554141		0.000113815	0.000212935	0.592991
cg21644826	ACSM3	16	20775352	5'UTR	Open sea	0.000177815	0.00015609	0.254626		0.000174837	0.000153866	0.255836
cg23670415	ARF4	3	57583409	TSS200	Island	-1.69432e-05	1.97961e-05	0.392059		-1.89866e-05	1.91239e-05	0.320799
cg19743406	LHFPL5	6	35771838	TSS1500	North shore	-0.000440171	0.000419868	0.294474		-0.000472808	0.000417471	0.257403
cg09177567	MIR596	8	1765312	TSS200	South shore	8.81568e-05	0.000185456	0.634537		0.000132366	0.000181775	0.466499
cg15828668	-	12	6888116	IGR	Open sea	3.35862e-05	0.000140093	0.81053		5.70173e-05	0.000134089	0.670677
cg19247726	OBSCN	1	228565914	Body	North shore	-0.000157665	0.000313075	0.61454		-0.000103773	0.000306989	0.735338
cg04646809	KIAA1908	7	1609853	Body	Island	4.28497e-06	1.70532e-05	0.801605		3.97681e-06	1.68596e-05	0.813528
cg17046977	USP3	15	63796567	TSS1500	Island	-1.71444e-05	3.83798e-05	0.655088		-2.4136e-05	3.71418e-05	0.5158
cg23580509	-	11	94820250	IGR	North shelf	-0.0006712	0.00049715	0.176986		-0.000683336	0.000488586	0.161933
cg24874638	C3orf33	3	155524191	TSS200	South shore	9.98967e-06	3.87862e-05	0.796748		1.86033e-05	3.77858e-05	0.622483
cg07042014	LTB4R	14	24783620	5'UTR	North shore	0.000290398	0.000264858	0.27289		0.000333055	0.000259321	0.199025
cg08706732	TMEM200B	1	29448625	5'UTR	Island	5.9566e-05	3.68442e-05	0.105943		5.67927e-05	3.69302e-05	0.124087
cg09473867	RERE	1	8763372	5'UTR	Island	2.23769e-05	1.24374e-05	0.0719925		2.42959e-05	1.20276e-05	0.0433817
cg16777510	STAT5A	17	40440022	5'UTR	North shore	0.000115407	0.000212103	0.586367		9.99428e-05	0.000207239	0.629622
cg02657375	CHAT	10	50863136	Body	Open sea	0.000416403	0.000264598	0.115552		0.000390622	0.000255364	0.126099
cg12700319	-	1	8272199	IGR	Island	0.000196106	0.000172371	0.255249		0.00019437	0.000173403	0.262323
cg07477282	SPG11	15	44956107	TSS1500	South shore	0.00017374	0.000172315	0.313327		0.000129287	0.000171936	0.452084
cg19466131	FBN3	19	8213728	TSS1500	North shore	0.000160767	0.000130366	0.217504		0.000152315	0.000128887	0.237296
cg08194677	ANTXR1	2	69240114	TSS200	Island	3.45947e-06	3.00317e-05	0.908291		6.48943e-06	2.94195e-05	0.825417
cg11481582	-	10	74080805	IGR	South shore	-0.000186671	0.000346354	0.589914		-0.000172523	0.000340983	0.612885
cg11213396	-	5	174337477	IGR	Open sea	2.9504e-07	5.51021e-05	0.995728		1.60588e-05	5.23149e-05	0.758871
cg07804711	MIR330	19	46142647	TSS1500	North shelf	2.13854e-06	3.27666e-05	0.947962		3.72244e-06	3.36769e-05	0.911986
cg24072013	SYF2	1	25559262	TSS1500	South shore	-3.37351e-05	0.000108552	0.755972		-3.89249e-05	0.00010696	0.715918
cg12155963	GIMAP8	7	150147553	TSS1500	Open sea	-0.00015414	0.000200197	0.441335		-9.92993e-05	0.000192322	0.605632
cg27100227	EVX1	7	27281687	TSS1500	North shore	0.000338198	0.000559554	0.545574		0.000583821	0.000524534	0.265697
cg07884474	VPS16	20	2821816	Body	Island	0.00010342	0.000156005	0.507378		0.000110364	0.000151737	0.46702
cg14798653	DENND1C	19	6475497	Body	Island	2.62424e-05	8.04915e-05	0.744404		1.14088e-05	7.52693e-05	0.879523
cg17937101	MIR596	8	1765066	TSS1500	Island	3.33665e-06	0.000204284	0.986968		2.07111e-05	0.000202896	0.918695
cg13353160	TMEM154	4	153567375	Body	Open sea	-5.09584e-05	0.000106682	0.632889		-5.5194e-05	0.000106565	0.604501
cg11024180	-	20	10195033	IGR	North shelf	0.000113936	0.000125007	0.362066		0.000113132	0.000122137	0.354305
cg26620959	SYNE1	6	152958489	1stExon	South shore	0.000313148	0.00024893	0.208399		0.000267972	0.000241252	0.266673
cg21048669	CLEC3A	16	78056379	TSS200	Open sea	-0.000829118	0.000393767	0.0352387		-0.000769582	0.000368269	0.0366423
cg16681268	ASZ1	7	117067616	TSS200	Island	-3.92574e-06	0.000351476	0.991088		-8.50569e-05	0.000332714	0.798225
cg08927260	FAM171A1	10	15254823	3'UTR	Island	8.60988e-05	0.000109363	0.431119		7.40155e-05	0.0001081	0.493537
cg00450060	TMEM57	1	25756870	TSS1500	Island	-5.27131e-06	1.11716e-05	0.637035		-5.79118e-06	1.08519e-05	0.593579
cg05608541	C11orf21	11	2321770	Body	Open sea	-0.000132305	0.000158546	0.404003		-0.000107606	0.000145189	0.458606
cg25227364	MAMSTR	19	49217490	Body	Island	-2.60719e-06	0.000117908	0.982359		1.35047e-05	0.000114447	0.906068
cg21443773	MDH1B	2	207630406	TSS1500	South shore	6.70213e-05	0.000104961	0.523124		7.64856e-05	0.000103624	0.460449
cg03348792	KRT1	12	53075482	TSS1500	Open sea	-0.00109684	0.000503471	0.0293651		-0.000849889	0.000498826	0.0884221
cg17050643	ZSCAN2	15	85144610	5'UTR	Island	4.46953e-05	0.000142628	0.753999		4.86584e-05	0.000136026	0.720557
cg14425843	SAMD9	7	92729833	3'UTR	Open sea	-0.000553545	0.000533111	0.299117		-0.000615466	0.00052564	0.241644
cg18194306	ATP10A	15	26108817	TSS1500	Island	8.48013e-05	8.11273e-05	0.295891		9.85792e-05	8.08432e-05	0.222698
cg14696870	FCER1A	1	159258877	TSS1500	Open sea	0.000486872	0.000460789	0.290692		0.000385358	0.00044997	0.391772
cg01831177	ASTN1	1	176867111	Body	Open sea	3.1575e-05	9.09442e-05	0.728448		4.88069e-05	8.93842e-05	0.585042

## Sheet: ST8
Supplementary Table 8. Heritability estimates of the identified CpGs. Note: The estimates were obtained from Reynolds et al., Aging Cell, 2020. Genome position was based on genome assembly GRCh37 (hg19).
CpGs	Gene	Chr	Position	Gene region	Relation to CpG Island	Heritability
cg05582310	EVC	4	5760808	Body	Open sea	0.349083
cg03607415	GPR98	5	89881642	Body	Open sea	0.226364
cg01101459	-	1	234871477	IGR	Open sea	0.137951
cg18458509	SLC22A18AS	11	2920189	Body	North shelf	0.135512
cg07248377	MGRN1	16	4732406	Body	Island	0
cg19459094	GRK6	5	176856845	Body	South shelf	0.453869
cg16824319	LOC646627	1	248903933	TSS1500	Open sea	0.190625
cg03963853	MGRN1	16	4732369	Body	Island	0.0532116
cg22004422	MCF2L	13	113740730	Body	North shelf	0.199354
cg06122613	PI4KB	1	151297900	Body	North shelf	0.161236
cg23060513	FARSA	19	13041124	Body	North shelf	0.37558
cg12813792	C20orf85	20	56725695	TSS1500	North shore	0.393521
cg14849578	SCARB1	12	125282480	Body	Open sea	0
cg08694574	-	16	86011615	IGR	South shelf	0.200377
cg04784263	PLLP	16	57318624	TSS200	Island	0.386503
cg08862479	COL23A1	5	177889945	Body	Open sea	0
cg26504467	-	16	11318653	IGR	Open sea	0.28445
cg03210827	C10orf26	10	104574906	3'UTR	Open sea	0.00503074
cg11803859	CHST15	10	125770124	Body	Open sea	0.000857633
cg10475153	CLDN1	3	190024765	3'UTR	Open sea	0.243983
cg26164488	-	2	64440295	IGR	Open sea	0.146025
cg17054708	FBLN2	3	13679636	3'UTR	South shore	0.0655926
cg00844074	MCF2L	13	113701892	Body	Island	0.0740741
cg23845646	PIF1	15	65116194	Body	Island	0.496158
cg08929197	ZDHHC14	6	158068523	Body	Open sea	0.0181347
cg22853855	CHST8	19	34111400	TSS1500	North shore	N/A
cg13165240	C17orf85	17	3715743	3'UTR	Open sea	0
cg15559940	PCCA	13	101171765	Body	Open sea	0.291436
cg14879153	-	4	185459316	IGR	Open sea	0
cg26284300	GABRR2	6	90025968	TSS1500	Open sea	0
cg12966875	SLPI	20	43883746	TSS1500	Open sea	0.1179
cg04755220	NUMBL	19	41190803	Body	South shore	0
cg08534016	SPEF2	5	35771584	Body	Open sea	0.0547753
cg11132913	-	1	59285109	IGR	South shelf	0.191271
cg01578585	C16orf88	16	19721878	Body	Open sea	0.364302
cg19207017	SUFU	10	104316063	Body	Open sea	0.200486
cg13905475	-	9	117161882	IGR	South shore	0
cg25685675	AURKAIP1	1	1309331	Body	Island	0.232331
cg23172853	TSNAX-DISC1	1	231842206	Body	Open sea	0.00061237
cg23049298	HEBP1	12	13151275	Body	North shore	0.460733
cg15310871	ATP6V1B2	8	20077936	3'UTR	Open sea	0
cg19405799	-	2	161755116	IGR	Open sea	0.395231
cg19590900	KRTAP5-9	11	71259292	TSS200	Open sea	0.332769
cg16685607	SAP18	13	21715006	Body	Island	0.0246622
cg16375358	CACNG5	17	64873337	TSS200	Open sea	0.0471032
cg23348010	SLC5A10	17	18908324	Body	South shore	0.372123
cg18125510	WARS	14	100841768	1stExon	North shore	0.377932
cg15723874	MEF2D	1	156457945	5'UTR	Open sea	0.400774
cg07701049	EIF2C2	8	141559946	Body	South shore	0
cg27589809	CISH	3	50650410	TSS1500	South shore	0.108325
cg21115558	DAAM2	6	39816319	5'UTR	Open sea	0
cg06259406	FASN	17	80051518	Body	South shore	0.070442
cg08809408	SRRM2	16	2820942	3'UTR	Open sea	0
cg12360123	-	10	79984532	IGR	Open sea	0
cg14514483	ZDHHC14	6	158068455	Body	Open sea	0
cg06760467	-	6	29496514	IGR	Open sea	0.39527
cg21445527	PCGF3	4	737453	Body	North shore	0.515441
cg00504410	MGRN1	16	4732262	Body	Island	0
cg02577963	KDM4B	19	5041570	Body	North shore	0
cg21227325	PCSK5	9	78776599	Body	Open sea	0.00595238
cg13674705	FAM129A	1	184829177	Body	Open sea	0.171737
cg03511957	-	1	167765211	IGR	Open sea	0.232919
cg09939948	ZNF710	15	90548043	5'UTR	South shelf	0.12969
cg01275932	SEC16A	9	139367244	Body	Island	0.0498034
cg12449916	-	2	207847811	IGR	Open sea	0.12314
cg16471167	BANP	16	88079739	Body	Open sea	0
cg04250920	-	17	79798629	IGR	North shore	0.108225
cg05071195	ANKRD11	16	89411232	5'UTR	South shelf	0.669647
cg16158874	GPR4	19	46095562	5'UTR	South shore	0.213615
cg06757138	FHOD3	18	34340585	Body	Island	0.28776
cg08819120	IRAK2	3	10276026	Body	Island	0.0083682
cg20697417	-	1	41786797	IGR	Open sea	0.0251256
cg11460110	PRR3	6	30530458	3'UTR	Open sea	0
cg19705386	-	2	175660591	IGR	Open sea	0.178425
cg16316183	SLC15A4	12	129299465	Body	Open sea	0.248132
cg20476159	CTDP1	18	77451067	Body	North shelf	0.105353
cg17251609	MAGI1	3	65489574	Body	Open sea	0
cg14857193	ALDH1L1	3	125852009	Body	Open sea	0.347537
cg25613180	PDGFRB	5	149513303	Body	South shore	0.00106838
cg06549901	CES1	16	55851316	Body	Open sea	0
cg19411729	CCL5	17	34207663	TSS1500	Open sea	0.413817
cg18739675	-	2	43041125	IGR	South shelf	0.253606
cg03985718	TGFBRAP1	2	105924245	Body	Open sea	0.316456
cg27519693	OPA3	19	46084524	Body	North shelf	0.300867
cg21935083	RAD50	5	131892314	TSS1500	North shore	0.0961376
cg23261343	RUNX2	6	45413792	Body	Open sea	0
cg09350414	C4orf3	4	120222193	Body	South shore	0.057356
cg00790020	-	8	1765477	IGR	South shore	0.731803
cg13452677	SEC16A	9	139355774	Body	Open sea	0.00188561
cg18772205	KLHL6	3	183236384	Body	Open sea	0.305894
cg25934006	-	13	24554095	IGR	South shore	0.307678
cg17983957	AMICA1	11	118083938	1stExon	Open sea	0.0647948
cg11955198	-	11	1918783	IGR	Open sea	0.269299
cg19090637	ELOVL6	4	111119052	Body	North shore	0.195652
cg07078732	-	2	30505165	IGR	Open sea	0
cg24844211	PART1	5	59784544	Body	Open sea	0.286665
cg09774007	RFX4	12	106979229	Body	North shore	0.396454
cg06604058	RTN3	11	63448992	1stExon	Island	0.113161
cg14531665	SPIN1	9	91058614	Body	Open sea	0.213601
cg16192197	-	6	112301106	IGR	Open sea	0.0441926
cg14044577	PRDM11	11	45234732	Body	South shore	0
cg12297292	DCUN1D2	13	114126424	Body	Open sea	0.0514541
cg15991941	LOC100286844	12	50232753	Body	North shelf	0.115162
cg23508813	-	3	137488094	IGR	North shore	0.314211
cg03989617	GPR56	16	57662541	5'UTR	Open sea	0.207283
cg19001023	MTA1	14	105899307	Body	Open sea	0.233997
cg11098259	AQP9	15	58430391	TSS200	Open sea	0.118552
cg18072095	C5orf30	5	102595396	5'UTR	Island	0
cg02009395	ACSM1	16	20702744	TSS200	Open sea	0.240699
cg20887442	NUMA1	11	71725424	Body	Open sea	0.0423216
cg10402995	LOC646627	1	248903325	TSS200	Open sea	0
cg01511480	SCNN1A	12	6471251	Body	North shore	0.499724
cg22321808	TTC7A	2	47257584	Body	Open sea	0
cg22386492	KIAA1026	1	15058641	Body	Open sea	0.509132
cg07160574	SCAND3	6	28555230	TSS200	South shore	0.0665899
cg09055519	-	11	1918755	IGR	Open sea	0.424077
cg19445588	-	12	116904641	IGR	Open sea	0.212835
cg08894381	-	4	3685438	IGR	Island	0
cg14170337	AGPAT4	6	161687285	5'UTR	Open sea	0.000758725
cg15732218	C7orf50	7	1045025	Body	North shore	0.2457
cg13186466	TIMM8B	11	111957596	TSS200	Island	0.0588235
cg09262100	CDC42BPB	14	103416268	Body	Open sea	0
cg27304328	CD84	1	160519425	Body	Open sea	0.285875
cg18107006	HNRPLL	2	38831166	TSS1500	South shore	0.150186
cg24992339	-	5	76238976	IGR	Open sea	0.0985453
cg10057295	STK24	13	99230004	TSS1500	South shore	0.329556
cg06940756	XKR6	8	10927738	Body	North shore	0
cg14906980	-	10	3480029	IGR	Open sea	0
cg26719625	TRPV2	17	16322482	Body	Open sea	0.183036
cg16111980	NXNL1	19	17566613	Body	Island	0.419355
cg25091837	C5orf33	5	36242451	TSS1500	Island	0.17757
cg20258671	DDX51	12	132626120	Body	North shore	0.0502451
cg03267220	FAM184B	4	17710911	Body	Island	0.151376
cg00339913	PHYHIP	8	22085227	Body	Open sea	0.426404
cg19659741	ADAM5P	8	39172099	TSS200	Open sea	0.689083
cg24878755	C6orf115	6	139349590	TSS1500	North shore	0.336043
cg21521518	RASL11B	4	53727714	TSS1500	North shore	0.416436
cg24484103	VRK3	19	50528836	TSS200	Island	0
cg16552271	KIAA1026	1	15392907	Body	Open sea	0.173103
cg24693635	NPHP4	1	5968728	Body	Open sea	0
cg05257275	DKFZp761E198	11	65547049	1stExon	North shore	0
cg17292667	-	13	110787523	IGR	North shelf	0.0868554
cg06807926	FASTK	7	150773709	3'UTR	North shelf	0.040395
cg04963607	PRKAR1B	7	598459	Body	North shore	0.0181248
cg05289897	-	10	3904141	IGR	Open sea	0.187791
cg06939941	PPYR1	10	47083632	1stExon	Island	0.768519
cg18181703	SOCS3	17	76354621	Body	North shore	0.312224
cg25925896	RAB11B	19	8468673	3'UTR	Island	0.083373
cg22043381	ZHX2	8	123850540	5'UTR	Open sea	0.0674157
cg22745369	-	6	3517953	IGR	Open sea	0
cg24368861	TLN2	15	63132785	Body	Open sea	0.192535
cg25424279	-	11	65683543	IGR	North shore	0.29026
cg19571293	CNN2	19	1028488	Body	Island	0.427255
cg19718662	-	7	53811402	IGR	Open sea	0
cg18929814	TECPR1	7	97875293	Body	Open sea	0.00917993
cg25364972	-	2	217075573	IGR	Open sea	0.245205
cg17606289	PHRF1	11	607465	Body	Open sea	0
cg02042712	GPR97	16	57702239	1stExon	Open sea	0.416779
cg16683770	-	20	21000992	IGR	Island	0.537601
cg21405929	SKI	1	2234751	Body	North shore	0
cg15123742	CSGALNACT1	8	19318545	Body	North shore	0
cg12398330	ROBO3	11	124734412	TSS1500	North shore	0.270457
cg08218971	C16orf53	16	29826754	TSS1500	Island	0.456765
cg16396978	-	1	25936677	IGR	Open sea	0
cg07015511	DNAH17	17	76497868	Body	North shore	0
cg10701252	WNT5A	3	55508585	Body	Island	0.221471
cg17631451	TREX1	3	48507354	5'UTR	Open sea	0.274592
cg05661273	C7orf63	7	89874187	TSS1500	North shore	0.149458
cg25494480	RUNX2	6	45387917	Body	Island	0.107539
cg27035480	CREBBP	16	3907755	Body	Open sea	0.0280374
cg11758127	PRKCZ	1	2002884	Body	North shelf	0.167532
cg05963604	APPL1	3	57263543	Body	South shore	0.127964
cg08028372	-	7	155146667	IGR	South shelf	0.202842
cg05031187	-	7	73820613	IGR	Open sea	0.0994585
cg09063201	GPR108	19	6737157	5'UTR	North shore	0
cg00713223	NFIC	19	3366607	1stExon	North shore	0.220736
cg09182189	NADK	1	1709203	5'UTR	North shore	0.275241
cg14211735	PSMA4	15	78837981	Body	Open sea	0.347712
cg03593358	MFN2	1	12039985	TSS1500	North shore	0.182678
cg05036120	ATF3	1	212793283	3'UTR	Open sea	0
cg14637067	XKR6	8	10874215	Body	South shore	0.144981
cg15901999	ANK1	8	41682580	Body	North shelf	0.0171485
cg03396324	FAM131A	3	184060570	Body	South shelf	0
cg20533982	ESYT2	7	158533927	Body	Open sea	0.195695
cg17827670	AHCYL2	7	129008130	1stExon	Open sea	0.383906
cg10759972	-	8	1971471	IGR	North shore	0
cg25375916	SLC33A1	3	155570275	Body	North shelf	0.353123
cg00310412	SEMA7A	15	74724918	Body	North shore	0.601518
cg20242210	PKIB	6	122931702	5'UTR	Island	0.0220493
cg23782909	-	12	101945864	IGR	Open sea	0.492035
cg23791442	POLDIP3	22	43010704	Body	Island	N/A
cg22647738	CCL16	17	34304462	3'UTR	Open sea	0.123629
cg00307662	ASPHD1	16	29917305	3'UTR	Open sea	0.143832
cg04540493	-	16	47048265	IGR	South shore	0.09319
cg09591962	ASB4	7	95157343	Body	Island	0.0226843
cg02149193	EP400	12	132512069	Body	North shelf	0
cg14252211	-	1	25919394	IGR	Open sea	0.0355872
cg25761397	RPP21	6	30314048	Body	South shore	0
cg15652120	ELK3	12	96588210	5'UTR	North shore	0.00688705
cg03074663	-	7	99728719	IGR	South shelf	0.137736
cg15771388	SHBG	17	7532399	TSS1500	South shore	0.176408
cg07276078	THBS1	15	39873206	TSS200	Island	N/A
cg16850623	GDF2	10	48413758	Body	Island	0.278505
cg25453797	PRKCE	2	46360214	Body	Open sea	0
cg10396713	-	8	602097	IGR	South shore	0.241333
cg21164005	CDC42BPB	14	103410594	Body	South shelf	0
cg11845168	XPO4	13	21457096	Body	Open sea	0.176952
cg05627557	-	2	37418009	IGR	Open sea	0.139745
cg09767550	-	1	2835823	IGR	Open sea	0.407668
cg23108037	MEGF6	1	3507069	Body	Open sea	0.00226244
cg01417615	RAB3B	1	52456419	TSS200	Island	0.0178571
cg07092805	CRYL1	13	21005388	Body	Open sea	0
cg17743381	-	1	39024825	IGR	Open sea	0.00555556
cg01573140	OGDH	7	44687078	Body	Open sea	0.0572402
cg21986035	-	7	1847762	IGR	Open sea	0.0111008
cg15146834	PPP1R14C	6	150463775	TSS1500	Island	0.224217
cg07871947	SLC12A5	20	44657796	TSS200	Island	0.230715
cg12033075	PIK3CD	1	9788767	3'UTR	North shore	0
cg00948114	C6orf35	6	157745216	5'UTR	Island	0.426159
cg02849956	-	19	4634827	IGR	North shore	0.181928
cg01820539	SPHKAP	2	229045122	Body	North shore	0.228956
cg18225582	PLEKHG3	14	65171304	1stExon	Island	0.0314136
cg15002163	HDAC4	2	240161924	Body	Open sea	0
cg13471188	-	2	20638399	IGR	Open sea	0.0908694
cg21624359	FFAR3	19	35848801	TSS1500	Open sea	0.0765732
cg08006625	-	16	51147491	IGR	Island	0.0323089
cg18543428	-	13	37389462	IGR	North shelf	0.381222
cg03823983	PRR5L	11	36421301	5'UTR	Open sea	0.0510204
cg02033182	ANKRD11	16	89337334	Body	South shelf	0.0633853
cg13957043	-	4	100174038	IGR	Open sea	0.502055
cg07898573	ANKRD2	10	99332289	5'UTR	South shelf	0.247056
cg13221499	-	1	145829633	IGR	South shelf	0
cg27027375	S100P	4	6695319	TSS1500	Open sea	0
cg19090761	KCNA6	12	4923404	3'UTR	South shelf	0.0451128
cg14756878	-	2	12568736	IGR	Open sea	0
cg04238983	MIR612	11	65210600	TSS1500	Open sea	0.018888
cg09866101	SDK1	7	4266998	Body	Open sea	0
cg24476153	DENND3	8	142139938	5'UTR	South shore	0.0242588
cg22349396	CHRNE	17	4803684	Body	Island	0.649123
cg01572144	-	2	236293517	IGR	Island	0.470257
cg24401262	-	1	31956405	IGR	Open sea	0.178686
cg27365342	PHACTR1	6	12881417	Body	Open sea	0
cg14943002	DDB2	11	47256035	Body	Open sea	0.0504246
cg17920197	LGI4	19	35627220	TSS1500	Open sea	0.304762
cg17517598	FADS3	11	61659090	TSS200	Island	0.286567
cg13894719	-	4	56534223	IGR	Open sea	0.188072
cg12030301	-	3	5134159	IGR	North shelf	0.317696
cg25267392	-	2	119066331	IGR	Open sea	0.195
cg22675922	KCNQ1DN	11	2889840	TSS1500	North shore	0.301426
cg18926409	-	15	65174571	IGR	Open sea	0.2
cg01878435	CD86	3	121774218	TSS200	Open sea	0.321334
cg08029287	-	4	1503238	IGR	North shelf	0.302876
cg07936109	NXNL1	19	17566626	Body	Island	0.391985
cg16327282	-	2	239625299	IGR	Open sea	0.378284
cg26954101	-	14	77526296	IGR	Open sea	0
cg22842717	DCTN2	12	57939823	Body	North shore	0.323041
cg11095027	TOLLIP	11	1297066	3'UTR	North shore	0.0626822
cg04583842	BANP	16	88103117	Body	South shore	0.244859
cg03498383	SLC12A4	16	68002044	Body	Island	0.0798669
cg03739609	LST1	6	31555016	Body	Open sea	0.162119
cg03699843	SNX20	16	50701064	3'UTR	Open sea	0.073954
cg07539709	FOXK2	17	80545454	Body	Island	0.0151134
cg02569115	TIMP2	17	76922138	TSS1500	South shore	0.171681
cg05923687	-	1	63795711	IGR	Island	0.298447
cg20967028	ART4	12	14996272	5'UTR	Open sea	0.299161
cg19561774	SLC22A2	6	160679690	1stExon	Island	0
cg05550861	C4orf3	4	120222222	Body	South shore	0.391457
cg13895834	PLXNA4	7	132263021	5'UTR	South shore	0.00866551
cg09853238	-	6	149532290	IGR	Open sea	0.0573659
cg23066159	KLK7	19	51481472	Body	Open sea	0.354659
cg25325512	PIM1	6	37142220	3'UTR	South shelf	0.477546
cg01904393	-	12	51815083	IGR	North shelf	0.218365
cg02219601	-	14	35835511	IGR	North shelf	0.170364
cg15578015	HES4	1	934409	3'UTR	Island	0
cg27479162	PIK3AP1	10	98450737	Body	Open sea	0.0526316
cg13695465	RGL2	6	33266036	Body	North shore	0
cg02534164	-	11	109930823	IGR	Open sea	0.338164
cg09918469	INHA	2	220436224	TSS1500	South shore	0.00277264
cg10635061	FHL2	2	106055006	1stExon	Open sea	0.10838
cg15323252	PDLIM2	8	22436420	TSS1500	Island	0.0697674
cg17491449	RGS12	4	3344154	Body	South shelf	0.36824
cg14766620	-	3	5018860	IGR	North shore	0.117371
cg16264249	FAM189A1	15	29424512	Body	Open sea	0.0373754
cg12807187	EIF4E3	3	71778392	TSS200	South shelf	0.482095
cg03151258	-	19	15694846	IGR	North shore	0.396552
cg26568075	GNB1	1	1718809	Body	Open sea	0
cg21695727	ZNF592	15	85347344	3'UTR	Open sea	0
cg01832935	-	16	51026724	IGR	Open sea	0.475336
cg04144151	GAL3ST2	2	242715019	TSS1500	South shelf	0.51522
cg01335980	KIAA0556	16	27733133	Body	Open sea	0.00133245
cg02820283	ABCA2	9	139912268	Body	Island	0.117155
cg23624705	GFI1	1	92952655	TSS1500	South shore	0.0942844
cg05937453	SFRP5	10	99531765	TSS200	Island	0.0741351
cg06997549	NRIP2	12	2944163	5'UTR	Open sea	N/A
cg21250100	CSDC2	22	41956987	TSS200	Open sea	0.342158
cg13601309	CTDP1	18	77443784	Body	South shelf	0.0641814
cg16486932	XPO6	16	28185382	Body	Open sea	0.166372
cg06047587	-	3	117118875	IGR	Open sea	0.398619
cg18843856	GLI2	2	121651050	Body	Open sea	0.445035
cg02406828	NOTCH1	9	139398572	Body	North shore	0.541608
cg16171137	BAT3	6	31607634	Body	Open sea	0.272294
cg05650680	MIR596	8	1765217	TSS200	South shore	N/A
cg09776718	PLEKHF1	19	30164820	Body	Island	0.399317
cg04756594	SLC5A11	16	24857601	1stExon	Open sea	0.364413
cg23415203	-	17	7975930	IGR	Open sea	N/A
cg05301181	CUL2	10	35379533	TSS1500	Island	0
cg09940677	CDC42BPB	14	103415458	Body	Open sea	0.364903
cg25673948	MIR596	8	1765296	TSS200	South shore	0.700715
cg00427604	LPCAT2	16	55542751	TSS200	North shore	0.00626398
cg07897659	CRELD2	22	50316901	Body	Island	0.430108
cg09640555	SHROOM3	4	77406773	Body	Open sea	0.0876378
cg21469505	-	18	47085749	IGR	North shore	0.0784764
cg07992377	OSBPL5	11	3173953	5'UTR	Open sea	0.0421503
cg15124109	MRPL24	1	156711332	TSS1500	South shore	0.0013369
cg01395047	TLR9	3	52260349	TSS200	Open sea	0.0294118
cg04203950	SPNS2	17	4443191	3'UTR	South shelf	0.107444
cg25290178	RGMA	15	93591806	Body	North shelf	0.500309
cg12799077	PRICKLE1	12	42984224	TSS1500	Island	0.321822
cg12988813	JAZF1	7	27946471	Body	Open sea	0.234458
cg22672078	DDX51	12	132628386	Body	Island	0.0123203
[truncated: 269 more rows]

## Sheet: ST9
Supplementary Table 8. Longitudinal associations between the 589 identified CpGs and the FI in SATSA 450K sample.
[truncated: 591 more rows]
